# Supplementary material for: Selective BET bromodomain inhibition as an antifungal therapeutic strategy
Source: Nat Commun. 2017 May 18;8:15482. doi: 10.1038/ncomms15482 (PMC5454392; doi:10.1038/ncomms15482)
Supplement: Supplementary Data 1 — Summary of peptide array data. [file ncomms15482-s2.xlsx]

## Sheet: Summary_of_peptide_array_data
Summary of Peptide Array Data
Pepide array information									CaBdf1 BD1								CaBdf1 BD2
									Raw data				Normalized (0 to 100%)				Raw data				Normalized (0 to 100%)
									WT		YF mutant		WT		YF mutant		WT		YF mutant		WT		YF mutant
#	location	Peptide sequence	Name	Mod1	Mod2	Mod 3	Mod 4	N-terminus	Left	Rigt	Left	Right	Average	Stdev	Average	Stdev	Left	Rigt	Left	Right	Average	Stdev	Average	Stdev
1	A 1	A R T K Q T A R K S T G G K A P R K Q	H3 1-19	unmod				free	0	0.00374131	0	0.00171468	0	0.00253754	0	0.000865999	0.00480439	0.0116678	0	0.00145631	0.00259081	0.00370115	0	0.000732551
2	A 2	A Rme2s T K Q T A R K S T G G K A P R K Q	H3 1-19	R2me2s				free	0.000534474	0.00427579	0.00342936	0.00274348	0.000725011	0.00253754	0.003464	0.0003464	0.00549073	0.0130405	0.000485437	0.00242718	0.00370115	0.00407127	0.000488367	0.000976734
3	A 3	A Rme2a T K Q T A R K S T G G K A P R K Q	H3 1-19	R2me2a				free	0.00106895	0.00320684	0.00445816	0.00171468	0.000362505	0.00145002	0.00450319	0.0013856	0.00549073	0.0116678	0.00194175	0.00242718	0.00296092	0.00333104	0.00195347	0.000244184
4	A 4	A Cit T K Q T A R K S T G G K A P R K Q	H3 1-19	R2Citr				free	0.00320684	0.00213789	0.00514403	0.00205761	0.00108752	0.000725011	0.00519599	0.0015588	0.00480439	0.0130405	0.00194175	0.00339806	0.00333104	0.00444138	0.00195347	0.000732551
5	A 5	A R pT K Q T A R K S T G G K A P R K Q	H3 1-19	T3P				free	0	0.00374131	0.00411523	0.00171468	0	0.00253754	0.00415679	0.0012124	0.00549073	0.0109815	0.00242718	0.00242718	0.00259081	0.00296092	0.00244184	0
6	A 6	A R T Kme1 Q T A R K S T G G K A P R K Q	H3 1-19	K4me1				free	0.000534474	0.00427579	0.00651577	0.00308642	0.000725011	0.00253754	0.00658159	0.001732	0.00549073	0.00960879	0.00194175	0.00194175	0.00185058	0.00222069	0.00195347	0
7	A 7	A R T Kme2 Q T A R K S T G G K A P R K Q	H3 1-19	K4me2				free	0.00106895	0.00534474	0.0048011	0.00377229	0.00181253	0.00290004	0.00484959	0.000519599	0.00617708	0.0082361	0.00242718	0.00291262	0.00148046	0.00111035	0.00244184	0.000244184
8	A 8	A R T Kme3 Q T A R K S T G G K A P R K Q	H3 1-19	K4me3				free	0.00320684	0.00641368	0.00514403	0.00342936	0.00398756	0.00217503	0.00519599	0.000865999	0.00617708	0.0082361	0.00194175	0.00291262	0.00148046	0.00111035	0.00195347	0.000488367
9	A 9	A R T Kac Q T A R K S T G G K A P R K Q	H3 1-19	K4ac				free	0.00267237	0.00641368	0.00411523	0.00205761	0.00362505	0.00253754	0.00415679	0.0010392	0.00617708	0.00960879	0.00291262	0.00242718	0.00222069	0.00185058	0.0029302	0.000244184
10	A10	A R T K Q T A Rme2s K S T G G K A P R K Q	H3 1-19	R8me2s				free	0.00213789	0.00481026	0.0058299	0.00308642	0.00217503	0.00181253	0.00588879	0.0013856	0.00754976	0.00686342	0.00145631	0.0038835	0.00148046	0.000370115	0.0014651	0.00122092
11	A11	A R T K Q T A Rme2a K S T G G K A P R K Q	H3 1-19	R8me2a				free	0.00320684	0.00534474	0.00514403	0.00171468	0.00326255	0.00145002	0.00519599	0.001732	0.00686342	0.00892244	0.00291262	0.00339806	0.00222069	0.00111035	0.0029302	0.000244184
12	A12	A R T K Q T A Cit K S T G G K A P R K Q	H3 1-19	R8Citr				free	0.00160342	0.00427579	0.00308642	0.000342936	0.00145002	0.00181253	0.0031176	0.0013856	0.0082361	0.0102951	0.00242718	0.00291262	0.00370115	0.00111035	0.00244184	0.000244184
13	A13	A R T K Q T A R Kme1 S T G G K A P R K Q	H3 1-19	K9me1				free	0.00374131	0.00641368	0.00377229	0.00274348	0.00435006	0.00181253	0.00381039	0.000519599	0.0123542	0.00686342	0.00242718	0.00291262	0.00407127	0.00296092	0.00244184	0.000244184
14	A14	A R T K Q T A R Kme2 S T G G K A P R K Q	H3 1-19	K9me2				free	0.00267237	0.00267237	0.0048011	0.00171468	0.00108752	0	0.00484959	0.0015588	0.0109815	0.00617708	0.00242718	0.023301	0.00296092	0.00259081	0.00244184	0.0104999
15	A15	A R T K Q T A R Kme3 S T G G K A P R K Q	H3 1-19	K9me3				free	0.00374131	0.00427579	0.00377229	0.00171468	0.00290004	0.000362505	0.00381039	0.0010392	0.0102951	0.00549073	0.00631068	0.00291262	0.00222069	0.00259081	0.00634877	0.00170928
16	A16	A R T K Q T A R Kac S T G G K A P R K Q	H3 1-19	K9ac				free	0.00694816	0.00962052	0.00445816	0.000685871	0.00870013	0.00181253	0.00450319	0.0019052	0.0130405	0.00549073	0.00145631	0.00339806	0.00370115	0.00407127	0.0014651	0.000976734
17	A17	A R T K Q T A R K pS T G G K A P R K Q	H3 1-19	S10P				free	0.00374131	0.00267237	0.00548697	0.00274348	0.00181253	0.000725011	0.00554239	0.0013856	0.0082361	0.00480439	0.00242718	0.00339806	0.000740231	0.00185058	0.00244184	0.000488367
18	A18	A R T K Q T A R K S pT G G K A P R K Q	H3 1-19	T11P				free	0.00374131	0.00481026	0.00377229	0.00377229	0.00326255	0.000725011	0.00381039	0	0.00686342	0.00549073	0.00242718	0.00339806	0.000370115	0.000740231	0.00244184	0.000488367
19	A19	A R T K Q T A R K S T G G Kac A P R K Q	H3 1-19	K14ac				free	0.0219134	0.0288616	0.0058299	0.000342936	0.0319005	0.00471257	0.00588879	0.0027712	0.0130405	0.00754976	0.00339806	0.00194175	0.0048115	0.00296092	0.00341857	0.000732551
20	A20	A Rme2s pT K Q T A R K S T G G K A P R K Q	H3 1-19	R2me2s	T3P			free	0.00374131	0.00481026	0.00514403	0.00171468	0.00326255	0.000725011	0.00519599	0.001732	0.0082361	0.00480439	0.00339806	0.00194175	0.000740231	0.00185058	0.00341857	0.000732551
21	A21	A Rme2s T Kme1 Q T A R K S T G G K A P R K Q	H3 1-19	R2me2s	K4me1			free	0.00427579	0.00427579	0.00342936	0.00171468	0.00326255	0	0.003464	0.000865999	0.00892244	0.00343171	0.00242718	0.00194175	0.000370115	0.00296092	0.00244184	0.000244184
22	A22	A Rme2s T Kme2 Q T A R K S T G G K A P R K Q	H3 1-19	R2me2s	K4me2			free	0.00427579	0.00374131	0.00274348	0.00171468	0.00290004	0.000362505	0.0027712	0.000519599	0.00754976	0.00411805	0.00485437	0.000970874	0	0.00185058	0.00488367	0.00195347
23	A23	A Rme2s T Kme3 Q T A R K S T G G K A P R K Q	H3 1-19	R2me2s	K4me3			free	0.00481026	0.00427579	0.00445816	0.00240055	0.00362505	0.000362505	0.00450319	0.0010392	0.00892244	0.00274537	0.00339806	0.00242718	0	0.00333104	0.00341857	0.000488367
24	A24	A Rme2s T Kac Q T A R K S T G G K A P R K Q	H3 1-19	R2me2s	K4ac			free	0.00534474	0.00748263	0.00171468	0.00240055	0.00616259	0.00145002	0.001732	0.0003464	0.00892244	0.00411805	0.00485437	0.00145631	0.000740231	0.00259081	0.00488367	0.00170928
25	B 1	A Rme2a pT K Q T A R K S T G G K A P R K Q	H3 1-19	R2me2a	T3P			free	0.00106895	0.00534474	0.00102881	0.00342936	0.00181253	0.00290004	0.0010392	0.0012124	0.00892244	0.0123542	0.00194175	0.00339806	0.00518162	0.00185058	0.00195347	0.000732551
26	B 2	A Rme2a T Kme1 Q T A R K S T G G K A P R K Q	H3 1-19	R2me2a	K4me1			free	0.00320684	0.00481026	0.00548697	0.00377229	0.00290004	0.00108752	0.00554239	0.000865999	0.00549073	0.0144132	0.000970874	0.00242718	0.00444138	0.0048115	0.000976734	0.000732551
27	B 3	A Rme2a T Kme2 Q T A R K S T G G K A P R K Q	H3 1-19	R2me2a	K4me2			free	0.00160342	0.00374131	0.00445816	0.00377229	0.00108752	0.00145002	0.00450319	0.0003464	0.00549073	0.0130405	0.00242718	0.00291262	0.00370115	0.00407127	0.00244184	0.000244184
28	B 4	A Rme2a T Kme3 Q T A R K S T G G K A P R K Q	H3 1-19	R2me2a	K4me3			free	0.0149653	0.00481026	0.00548697	0.00342936	0.0108752	0.0068876	0.00554239	0.0010392	0.00686342	0.00960879	0.000970874	0.00291262	0.00259081	0.00148046	0.000976734	0.000976734
29	B 5	A Rme2a T Kac Q T A R K S T G G K A P R K Q	H3 1-19	R2me2a	K4ac			free	0.00213789	0.00694816	0.00445816	0.00308642	0.00362505	0.00326255	0.00450319	0.000692799	0.00617708	0.0082361	0.00242718	0.00436893	0.00148046	0.00111035	0.00244184	0.000976734
30	B 6	A Cit pT K Q T A R K S T G G K A P R K Q	H3 1-19	R2Citr	T3P			free	0.00213789	0.00481026	0.00651577	0.0048011	0.00217503	0.00181253	0.00658159	0.000865999	0.00549073	0.00754976	0.0038835	0.0038835	0.000740231	0.00111035	0.00390694	0
31	B 7	A Cit T Kme1 Q T A R K S T G G K A P R K Q	H3 1-19	R2Citr	K4me1			free	0.00320684	0.00320684	0.00514403	0.00171468	0.00181253	0	0.00519599	0.001732	0.00754976	0.00960879	0.00194175	0.00194175	0.00296092	0.00111035	0.00195347	0
32	B 8	A Cit T Kme2 Q T A R K S T G G K A P R K Q	H3 1-19	R2Citr	K4me2			free	0.00481026	0.00534474	0.00685871	0.00377229	0.00435006	0.000362505	0.00692799	0.0015588	0.00686342	0.00960879	0.00291262	0.00339806	0.00259081	0.00148046	0.0029302	0.000244184
33	B 9	A Cit T Kme3 Q T A R K S T G G K A P R K Q	H3 1-19	R2Citr	K4me3			free	0.00374131	0.00534474	0.00548697	0.00240055	0.00362505	0.00108752	0.00554239	0.0015588	0.00686342	0.0082361	0.00194175	0.00291262	0.00185058	0.000740231	0.00195347	0.000488367
34	B10	A Cit T Kac Q T A R K S T G G K A P R K Q	H3 1-19	R2Citr	K4ac			free	0.00694816	0.00641368	0.0048011	0.00377229	0.0065251	0.000362505	0.00484959	0.000519599	0.00754976	0.00754976	0.00291262	0.00291262	0.00185058	0	0.0029302	0
35	B11	A R pT Kme1 Q T A R K S T G G K A P R K Q	H3 1-19	T3P	K4me1			free	0.00534474	0.00534474	0.00994513	0.00308642	0.00471257	0	0.0100456	0.003464	0.00754976	0.00960879	0.0038835	0.00242718	0.00296092	0.00111035	0.00390694	0.000732551
36	B12	A R pT Kme2 Q T A R K S T G G K A P R K Q	H3 1-19	T3P	K4me2			free	0.00427579	0.00427579	0.00617284	0.00342936	0.00326255	0	0.00623519	0.0013856	0.00960879	0.00892244	0.00339806	0.0038835	0.00370115	0.000370115	0.00341857	0.000244184
37	B13	A R pT Kme3 Q T A R K S T G G K A P R K Q	H3 1-19	T3P	K4me3			free	0.00641368	0.00374131	0.00685871	0.00171468	0.00435006	0.00181253	0.00692799	0.002598	0.00960879	0.00754976	0.00145631	0.00339806	0.00296092	0.00111035	0.0014651	0.000976734
38	B14	A R pT Kac Q T A R K S T G G K A P R K Q	H3 1-19	T3P	K4ac			free	0.00748263	0.00694816	0.00411523	0.00102881	0.00725011	0.000362505	0.00415679	0.0015588	0.0123542	0.00549073	0.00339806	0.00339806	0.00333104	0.00370115	0.00341857	0
39	B15	A Rme2s pT Kme1 Q T A R K S T G G K A P R K Q	H3 1-19	R2me2s	T3P	K4me1		free	0.00320684	0.00320684	0.00685871	0.00205761	0.00181253	0	0.00692799	0.0024248	0.0130405	0.00549073	0.00291262	0.00242718	0.00370115	0.00407127	0.0029302	0.000244184
40	B16	A Rme2s pT Kme2 Q T A R K S T G G K A P R K Q	H3 1-19	R2me2s	T3P	K4me2		free	0.00374131	0.00534474	0.00823045	0.00171468	0.00362505	0.00108752	0.00831359	0.0032908	0.0130405	0.00480439	0.00339806	0.00339806	0.00333104	0.00444138	0.00341857	0
41	B17	A Rme2s pT Kme3 Q T A R K S T G G K A P R K Q	H3 1-19	R2me2s	T3P	K4me3		free	0.00427579	0.00481026	0.00788752	0.00137174	0.00362505	0.000362505	0.00796719	0.0032908	0.0102951	0.00480439	0.00339806	0.00339806	0.00185058	0.00296092	0.00341857	0
42	B18	A Rme2s pT Kac Q T A R K S T G G K A P R K Q	H3 1-19	R2me2s	T3P	K4ac		free	0.00748263	0.00748263	0.00651577	0.00137174	0.00761261	0	0.00658159	0.002598	0.0130405	0.00480439	0.00242718	0.00339806	0.00333104	0.00444138	0.00244184	0.000488367
43	B19	A Rme2a pT Kme1 Q T A R K S T G G K A P R K Q	H3 1-19	R2me2a	T3P	K4me1		free	0.00481026	0.00587921	0.00617284	0.00137174	0.00471257	0.000725011	0.00623519	0.0024248	0.0102951	0.00205903	0.00291262	0.00145631	0.000370115	0.00444138	0.0029302	0.000732551
44	B20	A Rme2a pT Kme2 Q T A R K S T G G K A P R K Q	H3 1-19	R2me2a	T3P	K4me2		free	0.00267237	0.00374131	0.00754458	0.000685871	0.00181253	0.000725011	0.00762079	0.003464	0.0102951	0.00137268	0.00339806	0.00242718	0	0.0048115	0.00341857	0.000488367
45	B21	A Rme2a pT Kme3 Q T A R K S T G G K A P R K Q	H3 1-19	R2me2a	T3P	K4me3		free	0.0106895	0.00374131	0.00617284	0.00240055	0.00725011	0.00471257	0.00623519	0.0019052	0.0109815	0.00205903	0.0038835	0.00339806	0.000740231	0.0048115	0.00390694	0.000244184
46	B22	A Rme2a pT Kac Q T A R K S T G G K A P R K Q	H3 1-19	R2me2a	T3P	K4ac		free	0.0080171	0.00962052	0.00411523	0.00171468	0.00942514	0.00108752	0.00415679	0.0012124	0.0102951	0.00343171	0.00194175	0.00145631	0.00111035	0.00370115	0.00195347	0.000244184
47	B23	A R T K Q T A Rme2a Kme1 S T G G K A P R K Q	H3 1-19	R8me2s	K9me1			free	0.00587921	0.00374131	0.00411523	0.00274348	0.00398756	0.00145002	0.00415679	0.000692799	0.0116678	0.00274537	0.0038835	0.000970874	0.00148046	0.0048115	0.00390694	0.0014651
48	B24	A R T K Q T A Rme2a Kme2 S T G G K A P R K Q	H3 1-19	R8me2s	K9me2			free	0.00534474	0.00267237	0.00342936	0.00377229	0.00290004	0.00181253	0.003464	0.0001732	0.0109815	0.00205903	0.00242718	0.00242718	0.000740231	0.0048115	0.00244184	0
49	C 1	A R T K Q T A Rme2a Kme3 S T G G K A P R K Q	H3 1-19	R8me2s	K9me3			free	0.00320684	0.00694816	0.00205761	0.00377229	0.00435006	0.00253754	0.0020784	0.000865999	0.00549073	0.0144132	0.00242718	0.00194175	0.00444138	0.0048115	0.00244184	0.000244184
50	C 2	A R T K Q T A Rme2a Kac S T G G K A P R K Q	H3 1-19	R8me2s	K9ac			free	0.0154997	0.0368787	0.00274348	0.00377229	0.032988	0.0145002	0.0027712	0.000519599	0.00549073	0.0144132	0.00145631	0.00291262	0.00444138	0.0048115	0.0014651	0.000732551
51	C 3	A R T K Q T A Rme2a K pS T G G K A P R K Q	H3 1-19	R8me2s	S10P			free	0.00213789	0.00481026	0.0048011	0.00342936	0.00217503	0.00181253	0.00484959	0.000692799	0.00549073	0.0144132	0.00242718	0.00242718	0.00444138	0.0048115	0.00244184	0
52	C 4	A R T K Q T A Rme2a K S pT G G K A P R K Q	H3 1-19	R8me2s	T11P			free	0.00267237	0.00694816	0.00342936	0.00377229	0.00398756	0.00290004	0.003464	0.0001732	0.00549073	0.0130405	0.00194175	0.00242718	0.00370115	0.00407127	0.00195347	0.000244184
53	C 5	A R T K Q T A Rme2a Kme1 S T G G K A P R K Q	H3 1-19	R8me2a	K9me1			free	0.00213789	0.00641368	0.00788752	0.00308642	0.00326255	0.00290004	0.00796719	0.0024248	0.00617708	0.0123542	0.00242718	0.00291262	0.00370115	0.00333104	0.00244184	0.000244184
54	C 6	A R T K Q T A Rme2a Kme2 S T G G K A P R K Q	H3 1-19	R8me2a	K9me2			free	0.00320684	0.00481026	0.00548697	0.00617284	0.00290004	0.00108752	0.00554239	0.0003464	0.00617708	0.0123542	0.000970874	0.00339806	0.00370115	0.00333104	0.000976734	0.00122092
55	C 7	A R T K Q T A Rme2a Kme3 S T G G K A P R K Q	H3 1-19	R8me2a	K9me3			free	0.00267237	0.00481026	0.00548697	0.00377229	0.00253754	0.00145002	0.00554239	0.000865999	0.00549073	0.0102951	0.00242718	0.00436893	0.00222069	0.00259081	0.00244184	0.000976734
56	C 8	A R T K Q T A Rme2a Kac S T G G K A P R K Q	H3 1-19	R8me2a	K9ac			free	0.0277926	0.0277926	0.0048011	0.00445816	0.035163	0	0.00484959	0.0001732	0.00754976	0.0109815	0.00194175	0.00242718	0.00370115	0.00185058	0.00195347	0.000244184
57	C 9	A R T K Q T A Rme2a K pS T G G K A P R K Q	H3 1-19	R8me2a	S10P			free	0.00641368	0.00481026	0.00548697	0.00308642	0.00507507	0.00108752	0.00554239	0.0012124	0.0082361	0.00754976	0.00339806	0.0038835	0.00222069	0.000370115	0.00341857	0.000244184
58	C10	A R T K Q T A Rme2a K S pT G G K A P R K Q	H3 1-19	R8me2a	T11P			free	0.00481026	0.00481026	0.00445816	0.00308642	0.00398756	0	0.00450319	0.000692799	0.00960879	0.00754976	0.00291262	0.00291262	0.00296092	0.00111035	0.0029302	0
59	C11	A R T K Q T A Cit Kme1 S T G G K A P R K Q	H3 1-19	R8Citr	K9me1			free	0.00267237	0.00320684	0.00514403	0.00445816	0.00145002	0.000362505	0.00519599	0.0003464	0.00960879	0.00549073	0.00242718	0.000970874	0.00185058	0.00222069	0.00244184	0.000732551
60	C12	A R T K Q T A Cit Kme2 S T G G K A P R K Q	H3 1-19	R8Citr	K9me2			free	0.00213789	0.00534474	0.00548697	0.00377229	0.00253754	0.00217503	0.00554239	0.000865999	0.0102951	0.00549073	0.00242718	0.00194175	0.00222069	0.00259081	0.00244184	0.000244184
61	C13	A R T K Q T A Cit Kme3 S T G G K A P R K Q	H3 1-19	R8Citr	K9me3			free	0.00267237	0.00427579	0.00548697	0.00205761	0.00217503	0.00108752	0.00554239	0.001732	0.0102951	0.00549073	0.00194175	0.00242718	0.00222069	0.00259081	0.00195347	0.000244184
62	C14	A R T K Q T A Cit Kac S T G G K A P R K Q	H3 1-19	R8Citr	K9ac			free	0.02031	0.0245858	0.00514403	0.00342936	0.0279129	0.00290004	0.00519599	0.000865999	0.0144132	0.00754976	0.00242718	0.00194175	0.00555173	0.00370115	0.00244184	0.000244184
63	C15	A R T K Q T A Cit K pS T G G K A P R K Q	H3 1-19	R8Citr	S10P			free	0.00534474	0.00481026	0.00754458	0.00171468	0.00435006	0.000362505	0.00762079	0.0029444	0.0137268	0.00480439	0.00339806	0.00242718	0.00370115	0.0048115	0.00341857	0.000488367
64	C16	A R T K Q T A Cit K S pT G G K A P R K Q	H3 1-19	R8Citr	T11P			free	0.00481026	0.00320684	0.0058299	0.00102881	0.00290004	0.00108752	0.00588879	0.0024248	0.0123542	0.00411805	0.000970874	0.00339806	0.00259081	0.00444138	0.000976734	0.00122092
65	C17	A R T K Q T A R Kme1 pS T G G K A P R K Q	H3 1-19	K9me1	S10P			free	0.00213789	0.00427579	0.00754458	0.00171468	0.00181253	0.00145002	0.00762079	0.0029444	0.0144132	0.00549073	0.00291262	0.00145631	0.00444138	0.0048115	0.0029302	0.000732551
66	C18	A R T K Q T A R Kme1 S pT G G K A P R K Q	H3 1-19	K9me1	T11P			free	0.00427579	0.00427579	0.00823045	0.00205761	0.00326255	0	0.00831359	0.0031176	0.0137268	0.00480439	0.0038835	0.00194175	0.00370115	0.0048115	0.00390694	0.000976734
67	C19	A R T K Q T A R Kme1 S T G G Kac A P R K Q	H3 1-19	K9me1	K14ac			free	0.0165687	0.0171032	0.00411523	0.00137174	0.0203003	0.000362505	0.00415679	0.0013856	0.0150995	0.00617708	0.00291262	0.00485437	0.00518162	0.0048115	0.0029302	0.000976734
68	C20	A R T K Q T A R Kme2 pS T G G K A P R K Q	H3 1-19	K9me2	S10P			free	0.00427579	0.00427579	0.00685871	0.00171468	0.00326255	0	0.00692799	0.002598	0.0137268	0.00411805	0.00194175	0.00436893	0.00333104	0.00518162	0.00195347	0.00122092
69	C21	A R T K Q T A R Kme2 S pT G G K A P R K Q	H3 1-19	K9me2	T11P			free	0.00641368	0.00534474	0.00411523	0.00240055	0.00543758	0.000725011	0.00415679	0.000865999	0.0144132	0.000686342	0.00582524	0.00145631	0.00185058	0.00740231	0.00586041	0.00219765
70	C22	A R T K Q T A R Kme2 S T G G Kac A P R K Q	H3 1-19	K9me2	K14ac			free	0.0251203	0.0251203	0.00445816	0.000685871	0.031538	0	0.00450319	0.0019052	0.0192176	0.00686342	0.00339806	0.00194175	0.00777242	0.00666208	0.00341857	0.000732551
71	C23	A R T K Q T A R Kme3 pS T G G K A P R K Q	H3 1-19	K9me3	S10P			free	0.00481026	0.00427579	0.0058299	0.00274348	0.00362505	0.000362505	0.00588879	0.0015588	0.0144132	0.00343171	0.00339806	0.00194175	0.00333104	0.00592185	0.00341857	0.000732551
72	C24	A R T K Q T A R Kme3 S pT G G K A P R K Q	H3 1-19	K9me3	T11P			free	0.00587921	0.00320684	0.00754458	0.00617284	0.00362505	0.00181253	0.00762079	0.000692799	0.0144132	0.00411805	0.00291262	0.00145631	0.00370115	0.00555173	0.0029302	0.000732551
73	D 1	A R T K Q T A R Kme3 S T G G Kac A P R K Q	H3 1-19	K9me3	K14ac			free	0.00427579	0.0326029	0.00205761	0.00445816	0.0224753	0.0192128	0.0020784	0.0012124	0.00549073	0.0212766	0.00242718	0.00194175	0.00814254	0.00851265	0.00244184	0.000244184
74	D 2	A R T K Q T A R Kac pS T G G K A P R K Q	H3 1-19	K9ac	S10P			free	0.00267237	0.00748263	0.00548697	0.00548697	0.00435006	0.00326255	0.00554239	0	0.00549073	0.0137268	0.00145631	0.0038835	0.00407127	0.00444138	0.0014651	0.00122092
75	D 3	A R T K Q T A R Kac S pT G G K A P R K Q	H3 1-19	K9ac	T11P			free	0.00320684	0.00855158	0.00445816	0.00342936	0.00543758	0.00362505	0.00450319	0.000519599	0.00617708	0.0137268	0.00291262	0.00339806	0.00444138	0.00407127	0.0029302	0.000244184
76	D 4	A R T K Q T A R Kac S T G G Kac A P R K Q	H3 1-19	K9ac	K14ac			free	0.0539818	0.0897916	0.00651577	0.00754458	0.0949764	0.0242879	0.00658159	0.000519599	0.0130405	0.0377488	0.00436893	0.00339806	0.0210966	0.0133242	0.0043953	0.000488367
77	D 5	A R T K Q T A R K pS pT G G K A P R K Q	H3 1-19	S10P	T11P			free	0.00160342	0.00694816	0.00617284	0.00342936	0.00326255	0.00362505	0.00623519	0.0013856	0.00686342	0.0123542	0.00291262	0.0038835	0.00407127	0.00296092	0.0029302	0.000488367
78	D 6	A R T K Q T A R K pS T G G Kac A P R K Q	H3 1-19	S10P	K14ac			free	0.0235168	0.0245858	0.0058299	0.00445816	0.0300879	0.000725011	0.00588879	0.000692799	0.0123542	0.0192176	0.00242718	0.00242718	0.0107333	0.00370115	0.00244184	0
79	D 7	A R T K Q T A R K S pT G G Kac A P R K Q	H3 1-19	T11P	K14ac			free	0.0197755	0.0128274	0.00514403	0.00342936	0.0195753	0.00471257	0.00519599	0.000865999	0.0109815	0.0192176	0.00291262	0.00194175	0.00999312	0.00444138	0.0029302	0.000488367
80	D 8	A R T K Q T A Rme2s Kme1 pS T G G K A P R K Q	H3 1-19	R8me2s	K9me1	S10P		free	0.00374131	0.00748263	0.00548697	0.00514403	0.00507507	0.00253754	0.00554239	0.0001732	0.00617708	0.0102951	0.00242718	0.00339806	0.00259081	0.00222069	0.00244184	0.000488367
81	D 9	A R T K Q T A Rme2s Kme2 pS T G G K A P R K Q	H3 1-19	R8me2s	K9me2	S10P		free	0.00481026	0.00427579	0.00823045	0.00240055	0.00362505	0.000362505	0.00831359	0.0029444	0.00892244	0.00892244	0.00291262	0.00242718	0.00333104	0	0.0029302	0.000244184
82	D10	A R T K Q T A Rme2s Kme3 pS T G G K A P R K Q	H3 1-19	R8me2s	K9me3	S10P		free	0.00748263	0.00374131	0.00788752	0.0048011	0.00507507	0.00253754	0.00796719	0.0015588	0.00960879	0.0082361	0.00242718	0.0038835	0.00333104	0.000740231	0.00244184	0.000732551
83	D11	A R T K Q T A Rme2s Kac pS T G G K A P R K Q	H3 1-19	R8me2s	K9ac	S10P		free	0.00320684	0.00587921	0.00720165	0.00445816	0.00362505	0.00181253	0.00727439	0.0013856	0.00960879	0.00754976	0.00242718	0.00339806	0.00296092	0.00111035	0.00244184	0.000488367
84	D12	A R T K Q T A Rme2s Kme1 S pT G G K A P R K Q	H3 1-19	R8me2s	K9me1	T11P		free	0.00374131	0.00427579	0.00514403	0.00514403	0.00290004	0.000362505	0.00519599	0	0.0137268	0.00549073	0.00145631	0.00194175	0.00407127	0.00444138	0.0014651	0.000244184
85	D13	A R T K Q T A Rme2s Kme2 S pT G G K A P R K Q	H3 1-19	R8me2s	K9me2	T11P		free	0.00534474	0.0117584	0.00685871	0.00445816	0.00906263	0.00435006	0.00692799	0.0012124	0.0116678	0.00480439	0.00194175	0.00242718	0.00259081	0.00370115	0.00195347	0.000244184
86	D14	A R T K Q T A Rme2s Kme3 S pT G G K A P R K Q	H3 1-19	R8me2s	K9me3	T11P		free	0.00534474	0.00427579	0.00651577	0.0048011	0.00398756	0.000725011	0.00658159	0.000865999	0.0130405	0.00549073	0.00242718	0.000970874	0.00370115	0.00407127	0.00244184	0.000732551
87	D15	A R T K Q T A Rme2s Kac S pT G G K A P R K Q	H3 1-19	R8me2s	K9ac	T11P		free	0.00374131	0.00534474	0.00857339	0.00308642	0.00362505	0.00108752	0.00865999	0.0027712	0.0150995	0.00411805	0.00291262	0.00291262	0.00407127	0.00592185	0.0029302	0
88	D16	A R T K Q T A Rme2a Kme1 pS T G G K A P R K Q	H3 1-19	R8me2a	K9me1	S10P		free	0.00587921	0.00267237	0.00823045	0.00137174	0.00326255	0.00217503	0.00831359	0.003464	0.0144132	0.00480439	0.00339806	0.00242718	0.00407127	0.00518162	0.00341857	0.000488367
89	D17	A R T K Q T A Rme2a Kme2 pS T G G K A P R K Q	H3 1-19	R8me2a	K9me2	S10P		free	0.00694816	0.00374131	0.00651577	0.00171468	0.00471257	0.00217503	0.00658159	0.0024248	0.0144132	0.00205903	0.0038835	0.00339806	0.00259081	0.00666208	0.00390694	0.000244184
90	D18	A R T K Q T A Rme2a Kme3 pS T G G K A P R K Q	H3 1-19	R8me2a	K9me3	S10P		free	0.00534474	0.00213789	0.0048011	0.00205761	0.00253754	0.00217503	0.00484959	0.0013856	0.0144132	0.00343171	0.00291262	0.00339806	0.00333104	0.00592185	0.0029302	0.000244184
91	D19	A R T K Q T A Rme2a Kac pS T G G K A P R K Q	H3 1-19	R8me2a	K9ac	S10P		free	0.00641368	0.00320684	0.00548697	0.00102881	0.00398756	0.00217503	0.00554239	0.0022516	0.0144132	0.00480439	0.00145631	0.00291262	0.00407127	0.00518162	0.0014651	0.000732551
92	D20	A R T K Q T A Rme2a Kme1 S pT G G K A P R K Q	H3 1-19	R8me2a	K9me1	T11P		free	0.00534474	0.00534474	0.00925926	0.00274348	0.00471257	0	0.00935279	0.0032908	0.0144132	0.00205903	0.00291262	0.00679612	0.00259081	0.00666208	0.0029302	0.00195347
93	D21	A R T K Q T A Rme2a Kme2 S pT G G K A P R K Q	H3 1-19	R8me2a	K9me2	T11P		free	0.00694816	0.00320684	0.00617284	0.00308642	0.00435006	0.00253754	0.00623519	0.0015588	0.0192176	0.00617708	0.00533981	0.00339806	0.00740231	0.00703219	0.00537204	0.000976734
94	D22	A R T K Q T A Rme2a Kme3 S pT G G K A P R K Q	H3 1-19	R8me2a	K9me3	T11P		free	0.0080171	0.00534474	0.016118	0.00308642	0.0065251	0.00181253	0.0162808	0.00658159	0.0150995	0.00686342	0.00291262	0.00145631	0.00555173	0.00444138	0.0029302	0.000732551
95	D23	A R T K Q T A Rme2a Kac S pT G G K A P R K Q	H3 1-19	R8me2a	K9ac	T11P		free	0.00427579	0.00481026	0.00514403	0.00205761	0.00362505	0.000362505	0.00519599	0.0015588	0.0150995	0.00480439	0.00291262	0.00194175	0.00444138	0.00555173	0.0029302	0.000488367
96	D24	A R T K Q T A Rme2a Kme1 pS pT G G K A P R K Q	H3 1-19	R8me2a	K9me1	S10P	T11P	free	0.00534474	0.00534474	0.00514403	0.0048011	0.00471257	0	0.00519599	0.0001732	0.0137268	0.00480439	0.00291262	0.00776699	0.00370115	0.0048115	0.0029302	0.00244184
97	E 1	A R T K Q T A Rme2a Kme2 pS pT G G K A P R K Q	H3 1-19	R8me2a	K9me2	S10P	T11P	free	0.00213789	0.00855158	0.00377229	0.00411523	0.00471257	0.00435006	0.00381039	0.0001732	0.00754976	0.0144132	0.00291262	0.00291262	0.00555173	0.00370115	0.0029302	0
98	E 2	A R T K Q T A Rme2a Kme3 pS pT G G K A P R K Q	H3 1-19	R8me2a	K9me3	S10P	T11P	free	0.00267237	0.00587921	0.00377229	0.00445816	0.00326255	0.00217503	0.00381039	0.0003464	0.00549073	0.0130405	0.00242718	0.00242718	0.00370115	0.00407127	0.00244184	0
99	E 3	A R T K Q T A Rme2a Kac pS pT G G K A P R K Q	H3 1-19	R8me2a	K9ac	S10P	T11P	free	0.00427579	0.00855158	0.00342936	0.00377229	0.00616259	0.00290004	0.003464	0.0001732	0.00686342	0.0130405	0.000970874	0.00291262	0.00444138	0.00333104	0.000976734	0.000976734
100	E 4	A Rme2s T Kme1 Q T A Rme2s K S T G G K A P R K Q	H3 1-19	R2me2s	K4me1	R8me2s		free	0.00427579	0.00427579	0.00445816	0.0116598	0.00326255	0	0.00450319	0.00363719	0.00686342	0.0130405	0.00145631	0.00145631	0.00444138	0.00333104	0.0014651	0
101	E 5	A Rme2s T Kme2 Q T A Rme2s K S T G G K A P R K Q	H3 1-19	R2me2s	K4me2	R8me2s		free	0.00267237	0.00374131	0.00617284	0.00308642	0.00181253	0.000725011	0.00623519	0.0015588	0.00754976	0.0157859	0.00242718	0.00485437	0.00629196	0.00444138	0.00244184	0.00122092
102	E 6	A Rme2s T Kme3 Q T A Rme2s K S T G G K A P R K Q	H3 1-19	R2me2s	K4me3	R8me2s		free	0.00320684	0.00481026	0.00342936	0.00411523	0.00290004	0.00108752	0.003464	0.0003464	0.0082361	0.0116678	0.00242718	0.00339806	0.00444138	0.00185058	0.00244184	0.000488367
103	E 7	A Rme2s T Kac Q T A Rme2s K S T G G K A P R K Q	H3 1-19	R2me2s	K4ac	R8me2s		free	0.00374131	0.00534474	0.0048011	0.00308642	0.00362505	0.00108752	0.00484959	0.000865999	0.00892244	0.0123542	0.00291262	0.00339806	0.00518162	0.00185058	0.0029302	0.000244184
104	E 8	A Rme2a T Kme1 Q T A Rme2a K S T G G K A P R K Q	H3 1-19	R2me2a	K4me1	R8me2a		free	0.00481026	0.00534474	0.0058299	0.00240055	0.00435006	0.000362505	0.00588879	0.001732	0.00754976	0.00892244	0.00291262	0.00339806	0.00259081	0.000740231	0.0029302	0.000244184
105	E 9	A Rme2a T Kme2 Q T A Rme2a K S T G G K A P R K Q	H3 1-19	R2me2a	K4me2	R8me2a		free	0.00748263	0.00374131	0.00720165	0.00308642	0.00507507	0.00253754	0.00727439	0.0020784	0.00892244	0.0109815	0.00291262	0.00242718	0.00444138	0.00111035	0.0029302	0.000244184
106	E10	A Rme2a T Kme3 Q T A Rme2a K S T G G K A P R K Q	H3 1-19	R2me2a	K4me3	R8me2a		free	0.00427579	0.00481026	0.00651577	0.0048011	0.00362505	0.000362505	0.00658159	0.000865999	0.0109815	0.00892244	0.00291262	0.00242718	0.00444138	0.00111035	0.0029302	0.000244184
107	E11	A Rme2a T Kac Q T A Rme2a K S T G G K A P R K Q	H3 1-19	R2me2a	K4ac	R8me2a		free	0.00481026	0.00481026	0.00514403	0.00411523	0.00398756	0	0.00519599	0.000519599	0.0123542	0.0102951	0.00291262	0.00194175	0.00592185	0.00111035	0.0029302	0.000488367
108	E12	A Rme2s T Kme1 Q T A R Kme1 S T G G K A P R K Q	H3 1-19	R2me2s	K4me1	K9me1		free	0.00374131	0.00427579	0.00651577	0.00514403	0.00290004	0.000362505	0.00658159	0.000692799	0.0157859	0.00549073	0.00339806	0.00291262	0.00518162	0.00555173	0.00341857	0.000244184
109	E13	A Rme2s T Kme2 Q T A R Kme1 S T G G K A P R K Q	H3 1-19	R2me2s	K4me2	K9me1		free	0.00641368	0.00534474	0.00754458	0.00514403	0.00543758	0.000725011	0.00762079	0.0012124	0.0144132	0.00549073	0.00242718	0.00339806	0.00444138	0.0048115	0.00244184	0.000488367
110	E14	A Rme2s T Kme3 Q T A R Kme1 S T G G K A P R K Q	H3 1-19	R2me2s	K4me3	K9me1		free	0.00481026	0.00587921	0.00823045	0.00274348	0.00471257	0.000725011	0.00831359	0.0027712	0.0144132	0.00549073	0.00194175	0.00194175	0.00444138	0.0048115	0.00195347	0
111	E15	A Rme2s T Kac Q T A R Kme1 S T G G K A P R K Q	H3 1-19	R2me2s	K4ac	K9me1		free	0.00962052	0.00587921	0.00720165	0.00274348	0.00797512	0.00253754	0.00727439	0.0022516	0.0130405	0.00480439	0.00242718	0.00242718	0.00333104	0.00444138	0.00244184	0
112	E16	A Rme2a T Kme1 Q T A R Kme2 S T G G K A P R K Q	H3 1-19	R2me2a	K4me1	K9me2		free	0.00427579	0.00427579	0.00720165	0.00205761	0.00326255	0	0.00727439	0.002598	0.0144132	0.00411805	0.00291262	0.00242718	0.00370115	0.00555173	0.0029302	0.000244184
113	E17	A Rme2a T Kme2 Q T A R Kme2 S T G G K A P R K Q	H3 1-19	R2me2a	K4me2	K9me2		free	0.00481026	0.00481026	0.00720165	0.00240055	0.00398756	0	0.00727439	0.0024248	0.0150995	0.000686342	0.000970874	0.00242718	0.00222069	0.00777242	0.000976734	0.000732551
114	E18	A Rme2a T Kme3 Q T A R Kme2 S T G G K A P R K Q	H3 1-19	R2me2a	K4me3	K9me2		free	0.00267237	0.00320684	0.00548697	0.00685871	0.00145002	0.000362505	0.00554239	0.000692799	0.0157859	0.00137268	0.00242718	0.00339806	0.00296092	0.00777242	0.00244184	0.000488367
115	E19	A Rme2a T Kac Q T A R Kme2 S T G G K A P R K Q	H3 1-19	R2me2a	K4ac	K9me2		free	0.0122929	0.0080171	0.00514403	0.000685871	0.0112377	0.00290004	0.00519599	0.0022516	0.0164722	0.00274537	0.00339806	0.00631068	0.00407127	0.00740231	0.00341857	0.0014651
116	E20	A Rme2s T Kme1 Q T A R Kme3 S T G G K A P R K Q	H3 1-19	R2me2s	K4me1	K9me3		free	0.00481026	0.00374131	0.00720165	0.00274348	0.00326255	0.000725011	0.00727439	0.0022516	0.0150995	0.00137268	0.00194175	0.00194175	0.00259081	0.00740231	0.00195347	0
117	E21	A Rme2s T Kme2 Q T A R Kme3 S T G G K A P R K Q	H3 1-19	R2me2s	K4me2	K9me3		free	0.00427579	0.00160342	0.00308642	0.00205761	0.00145002	0.00181253	0.0031176	0.000519599	0.0171585	0.00274537	0.00436893	0.00242718	0.00444138	0.00777242	0.0043953	0.000976734
118	E22	A Rme2s T Kme3 Q T A R Kme3 S T G G K A P R K Q	H3 1-19	R2me2s	K4me3	K9me3		free	0.00320684	0.00427579	0.00788752	0.00377229	0.00253754	0.000725011	0.00796719	0.0020784	0.0178449	0.00274537	0.00533981	0.00242718	0.0048115	0.00814254	0.00537204	0.0014651
119	E23	A Rme2s T Kac Q T A R Kme3 S T G G K A P R K Q	H3 1-19	R2me2s	K4ac	K9me3		free	0.00587921	0.00694816	0.00720165	0.00445816	0.00616259	0.000725011	0.00727439	0.0013856	0.0157859	0.000686342	0.00291262	0.00194175	0.00259081	0.00814254	0.0029302	0.000488367
120	E24	A Rme2a T Kme1 Q T A R Kac S T G G K A P R K Q	H3 1-19	R2me2a	K4me1	K9ac		free	0.0272582	0.029396	0.00377229	0.00411523	0.035888	0.00145002	0.00381039	0.0001732	0.0171585	0.00549073	0.00582524	0.00631068	0.00592185	0.00629196	0.00586041	0.000244184
121	F 1	A Rme2a T Kme2 Q T A R Kac S T G G K A P R K Q	H3 1-19	R2me2a	K4me2	K9ac		free	0.010155	0.0432924	0.00308642	0.00411523	0.033713	0.0224753	0.0031176	0.000519599	0.00549073	0.0150995	0.00242718	0.00291262	0.0048115	0.00518162	0.00244184	0.000244184
122	F 2	A Rme2a T Kme3 Q T A R Kac S T G G K A P R K Q	H3 1-19	R2me2a	K4me3	K9ac		free	0.019241	0.0352753	0.00548697	0.0048011	0.034438	0.0108752	0.00554239	0.0003464	0.00617708	0.0150995	0.00242718	0.00242718	0.00518162	0.0048115	0.00244184	0
123	F 3	A Rme2a T Kac Q T A R Kac S T G G K A P R K Q	H3 1-19	R2me2a	K4ac	K9ac		free	0.0213789	0.0502405	0.00514403	0.00823045	0.0460382	0.0195753	0.00519599	0.0015588	0.00892244	0.0185312	0.000970874	0.0038835	0.00851265	0.00518162	0.000976734	0.0014651
124	F 4	A R T Kme1 Q T A Rme2s Kme1 S T G G K A P R K Q	H3 1-19	K4me1	R8me2s	K9me1		free	0.00587921	0.0080171	0.00720165	0.0058299	0.0068876	0.00145002	0.00727439	0.000692799	0.00960879	0.0130405	0.00194175	0.0038835	0.00592185	0.00185058	0.00195347	0.000976734
125	F 5	A R T Kme2 Q T A Rme2s Kme1 S T G G K A P R K Q	H3 1-19	K4me2	R8me2s	K9me1		free	0.00427579	0.00748263	0.00411523	0.0048011	0.00543758	0.00217503	0.00415679	0.0003464	0.00892244	0.0123542	0.00242718	0.0038835	0.00518162	0.00185058	0.00244184	0.000732551
126	F 6	A R T Kme3 Q T A Rme2s Kme1 S T G G K A P R K Q	H3 1-19	K4me3	R8me2s	K9me1		free	0.00374131	0.00694816	0.00788752	0.00411523	0.00471257	0.00217503	0.00796719	0.0019052	0.00892244	0.0109815	0.00194175	0.00194175	0.00444138	0.00111035	0.00195347	0
127	F 7	A R T Kac Q T A Rme2s Kme1 S T G G K A P R K Q	H3 1-19	K4ac	R8me2s	K9me1		free	0.00587921	0.00534474	0.00754458	0.00308642	0.00507507	0.000362505	0.00762079	0.0022516	0.00892244	0.0123542	0.000970874	0.0038835	0.00518162	0.00185058	0.000976734	0.0014651
128	F 8	A R T Kme1 Q T A Rme2a Kme1 S T G G K A P R K Q	H3 1-19	K4me1	R8me2a	K9me1		free	0.00641368	0.00481026	0.00754458	0.00308642	0.00507507	0.00108752	0.00762079	0.0022516	0.0102951	0.00892244	0.00242718	0.00291262	0.00407127	0.000740231	0.00244184	0.000244184
129	F 9	A R T Kme2 Q T A Rme2a Kme1 S T G G K A P R K Q	H3 1-19	K4me2	R8me2a	K9me1		free	0.0518439	0.00534474	0.00617284	0.00205761	0.0362505	0.031538	0.00623519	0.0020784	0.0137268	0.0102951	0.00242718	0.00339806	0.00666208	0.00185058	0.00244184	0.000488367
130	F10	A R T Kme3 Q T A Rme2a Kme1 S T G G K A P R K Q	H3 1-19	K4me3	R8me2a	K9me1		free	0.00534474	0.00481026	0.00411523	0.00445816	0.00435006	0.000362505	0.00415679	0.0001732	0.0150995	0.00617708	0.00291262	0.00339806	0.00518162	0.0048115	0.0029302	0.000244184
131	F11	A R T Kac Q T A Rme2a Kme1 S T G G K A P R K Q	H3 1-19	K4ac	R8me2a	K9me1		free	0.00908605	0.00694816	0.00514403	0.00377229	0.00833762	0.00145002	0.00519599	0.000692799	0.0144132	0.00754976	0.00242718	0.00339806	0.00555173	0.00370115	0.00244184	0.000488367
132	F12	A R T Kme1 Q T A Rme2s Kme2 S T G G K A P R K Q	H3 1-19	K4me1	R8me2s	K9me2		free	0.00427579	0.00641368	0.00548697	0.00377229	0.00471257	0.00145002	0.00554239	0.000865999	0.0150995	0.00617708	0.00242718	0.000970874	0.00518162	0.0048115	0.00244184	0.000732551
133	F13	A R T Kme2 Q T A Rme2s Kme2 S T G G K A P R K Q	H3 1-19	K4me2	R8me2s	K9me2		free	0.00320684	0.00374131	0.00994513	0.00617284	0.00217503	0.000362505	0.0100456	0.0019052	0.0144132	0.00549073	0.00242718	0.00145631	0.00444138	0.0048115	0.00244184	0.000488367
134	F14	A R T Kme3 Q T A Rme2s Kme2 S T G G K A P R K Q	H3 1-19	K4me3	R8me2s	K9me2		free	0.00427579	0.00320684	0.00720165	0.00377229	0.00253754	0.000725011	0.00727439	0.001732	0.0137268	0.00549073	0.00291262	0.00194175	0.00407127	0.00444138	0.0029302	0.000488367
135	F15	A R T Kac Q T A Rme2s Kme2 S T G G K A P R K Q	H3 1-19	K4ac	R8me2s	K9me2		free	0.00534474	0.00374131	0.00617284	0.00205761	0.00362505	0.00108752	0.00623519	0.0020784	0.0137268	0.00343171	0.00194175	0.00339806	0.00296092	0.00555173	0.00195347	0.000732551
136	F16	A R T Kme1 Q T A Rme2a Kme2 S T G G K A P R K Q	H3 1-19	K4me1	R8me2a	K9me2		free	0.00427579	0.0197755	0.00651577	0.00377229	0.0137752	0.0105127	0.00658159	0.0013856	0.0144132	0.00549073	0.00242718	0.00291262	0.00444138	0.0048115	0.00244184	0.000244184
137	F17	A R T Kme2 Q T A Rme2a Kme2 S T G G K A P R K Q	H3 1-19	K4me2	R8me2a	K9me2		free	0.00374131	0.00106895	0.00445816	0.00308642	0.000725011	0.00181253	0.00450319	0.000692799	0.0150995	0.00137268	0.00242718	0.00242718	0.00259081	0.00740231	0.00244184	0
138	F18	A R T Kme3 Q T A Rme2a Kme2 S T G G K A P R K Q	H3 1-19	K4me3	R8me2a	K9me2		free	0.00534474	0.00213789	0.00514403	0.00342936	0.00253754	0.00217503	0.00519599	0.000865999	0.0157859	0.00411805	0.00242718	0.00194175	0.00444138	0.00629196	0.00244184	0.000244184
139	F19	A R T Kac Q T A Rme2a Kme2 S T G G K A P R K Q	H3 1-19	K4ac	R8me2a	K9me2		free	0.0080171	0.00694816	0.0058299	0.00137174	0.00761261	0.000725011	0.00588879	0.0022516	0.0171585	0.00480439	0.00291262	0.00533981	0.00555173	0.00666208	0.0029302	0.00122092
140	F20	A R T Kme1 Q T A Rme2s Kme3 S T G G K A P R K Q	H3 1-19	K4me1	R8me2s	K9me3		free	0.00587921	0.00427579	0.00651577	0.010631	0.00435006	0.00108752	0.00658159	0.0020784	0.0164722	0.00274537	0.00436893	0.00291262	0.00407127	0.00740231	0.0043953	0.000732551
141	F21	A R T Kme2 Q T A Rme2s Kme3 S T G G K A P R K Q	H3 1-19	K4me2	R8me2s	K9me3		free	0.00427579	0.00374131	0.00617284	0.00274348	0.00290004	0.000362505	0.00623519	0.001732	0.0171585	0.00411805	0.0092233	0.000970874	0.00518162	0.00703219	0.00927897	0.00415112
142	F22	A R T Kme3 Q T A Rme2s Kme3 S T G G K A P R K Q	H3 1-19	K4me3	R8me2s	K9me3		free	0.00481026	0.00481026	0.00445816	0.00377229	0.00398756	0	0.00450319	0.0003464	0.0157859	0.00343171	0.00533981	0.00194175	0.00407127	0.00666208	0.00537204	0.00170928
143	F23	A R T Kac Q T A Rme2s Kme3 S T G G K A P R K Q	H3 1-19	K4ac	R8me2s	K9me3		free	0.00694816	0.00694816	0.0048011	0.00514403	0.0068876	0	0.00484959	0.0001732	0.0144132	0.00480439	0.00339806	0.00242718	0.00407127	0.00518162	0.00341857	0.000488367
144	F24	A R T Kme1 Q T A Rme2a Kme3 S T G G K A P R K Q	H3 1-19	K4me1	R8me2a	K9me3		free	0.00374131	0.00374131	0.0058299	0.00617284	0.00253754	0	0.00588879	0.0001732	0.0157859	0.00205903	0.00339806	0.00242718	0.00333104	0.00740231	0.00341857	0.000488367
145	G 1	A R T Kme2 Q T A Rme2a Kme3 S T G G K A P R K Q	H3 1-19	K4me2	R8me2a	K9me3		free	0.00267237	0.00374131	0.00240055	0.00411523	0.00181253	0.000725011	0.0024248	0.000865999	0.00617708	0.0137268	0.00291262	0.00485437	0.00444138	0.00407127	0.0029302	0.000976734
146	G 2	A R T Kme3 Q T A Rme2a Kme3 S T G G K A P R K Q	H3 1-19	K4me3	R8me2a	K9me3		free	0.00374131	0.00748263	0.00617284	0.0048011	0.00507507	0.00253754	0.00623519	0.000692799	0.00754976	0.0137268	0.00242718	0.00291262	0.00518162	0.00333104	0.00244184	0.000244184
147	G 3	A R T Kac Q T A Rme2a Kme3 S T G G K A P R K Q	H3 1-19	K4ac	R8me2a	K9me3		free	0.00481026	0.0117584	0.00377229	0.00377229	0.00870013	0.00471257	0.00381039	0	0.0082361	0.0144132	0.00194175	0.00339806	0.00592185	0.00333104	0.00195347	0.000732551
148	G 4	A R T Kme1 Q T A Rme2s Kac S T G G K A P R K Q	H3 1-19	K4me1	R8me2s	K9ac		free	0.0213789	0.0272582	0.00308642	0.00377229	0.0304504	0.00398756	0.0031176	0.0003464	0.0116678	0.0137268	0.00242718	0.00291262	0.00740231	0.00111035	0.00244184	0.000244184
149	G 5	A R T Kme2 Q T A Rme2s Kac S T G G K A P R K Q	H3 1-19	K4me2	R8me2s	K9ac		free	0.0187066	0.0299305	0.00411523	0.00445816	0.0304504	0.00761261	0.00415679	0.0001732	0.00892244	0.0137268	0.00145631	0.00339806	0.00592185	0.00259081	0.0014651	0.000976734
150	G 6	A R T Kme3 Q T A Rme2s Kac S T G G K A P R K Q	H3 1-19	K4me3	R8me2s	K9ac		free	0.0235168	0.0224479	0.00445816	0.00411523	0.0286379	0.000725011	0.00450319	0.0001732	0.0130405	0.0137268	0.00145631	0.00194175	0.00814254	0.000370115	0.0014651	0.000244184
151	G 7	A R T Kac Q T A Rme2s Kac S T G G K A P R K Q	H3 1-19	K4ac	R8me2s	K9ac		free	0.0619989	0.0491716	0.00411523	0.00342936	0.0728636	0.00870013	0.00415679	0.0003464	0.0130405	0.0130405	0.00145631	0.00679612	0.00777242	0	0.0014651	0.00268602
152	G 8	A R T Kme1 Q T A Rme2a Kac S T G G K A P R K Q	H3 1-19	K4me1	R8me2a	K9ac		free	0.0213789	0.02031	0.00925926	0.00445816	0.0257379	0.000725011	0.00935279	0.0024248	0.0137268	0.0123542	0.00339806	0.00291262	0.00777242	0.000740231	0.00341857	0.000244184
153	G 9	A R T Kme2 Q T A Rme2a Kac S T G G K A P R K Q	H3 1-19	K4me2	R8me2a	K9ac		free	0.0133618	0.0181721	0.00445816	0.00137174	0.0188503	0.00326255	0.00450319	0.0015588	0.0171585	0.00960879	0.00339806	0.00242718	0.00814254	0.00407127	0.00341857	0.000488367
154	G10	A R T Kme3 Q T A Rme2a Kac S T G G K A P R K Q	H3 1-19	K4me3	R8me2a	K9ac		free	0.0277926	0.0288616	0.0048011	0.0058299	0.035888	0.000725011	0.00484959	0.000519599	0.0178449	0.0102951	0.00242718	0.00242718	0.00888277	0.00407127	0.00244184	0
155	G11	A R T Kac Q T A Rme2a Kac S T G G K A P R K Q	H3 1-19	K4ac	R8me2a	K9ac		free	0.039551	0.0326029	0.0048011	0.0048011	0.0464007	0.00471257	0.00484959	0	0.0219629	0.0130405	0.00145631	0.00291262	0.0125839	0.0048115	0.0014651	0.000732551
156	G12	A Rme2s T Kme1 Q T A Rme2s Kme1 S T G G K A P R K Q	H3 1-19	R2me2s	K4me1	R8me2s	K9me1	free	0.00481026	0.00374131	0.00754458	0.00445816	0.00326255	0.000725011	0.00762079	0.0015588	0.0150995	0.00617708	0.00291262	0.00291262	0.00518162	0.0048115	0.0029302	0
157	G13	A Rme2s T Kme2 Q T A Rme2s Kme1 S T G G K A P R K Q	H3 1-19	R2me2s	K4me2	R8me2s	K9me1	free	0.00694816	0.00481026	0.0133745	0.00617284	0.00543758	0.00145002	0.0135096	0.00363719	0.0144132	0.00480439	0.00485437	0.00242718	0.00407127	0.00518162	0.00488367	0.00122092
158	G14	A Rme2s T Kme3 Q T A Rme2s Kme1 S T G G K A P R K Q	H3 1-19	R2me2s	K4me3	R8me2s	K9me1	free	0.00481026	0.00427579	0.00651577	0.00445816	0.00362505	0.000362505	0.00658159	0.0010392	0.0144132	0.00549073	0.00436893	0.00291262	0.00444138	0.0048115	0.0043953	0.000732551
159	G15	A Rme2s T Kac Q T A Rme2s Kme1 S T G G K A P R K Q	H3 1-19	R2me2s	K4ac	R8me2s	K9me1	free	0.00694816	0.00641368	0.00617284	0.00240055	0.0065251	0.000362505	0.00623519	0.0019052	0.0144132	0.00480439	0.00242718	0.00291262	0.00407127	0.00518162	0.00244184	0.000244184
160	G16	A Rme2a T Kme1 Q T A Rme2s Kme1 S T G G K A P R K Q	H3 1-19	R2me2a	K4me1	R8me2s	K9me1	free	0.00694816	0.00374131	0.00514403	0.00445816	0.00471257	0.00217503	0.00519599	0.0003464	0.0144132	0.00411805	0.00194175	0.00339806	0.00370115	0.00555173	0.00195347	0.000732551
161	G17	A Rme2a T Kme2 Q T A Rme2s Kme1 S T G G K A P R K Q	H3 1-19	R2me2a	K4me2	R8me2s	K9me1	free	0.00534474	0.00427579	0.00514403	0.00240055	0.00398756	0.000725011	0.00519599	0.0013856	0.0150995	0.00343171	0.00242718	0.00145631	0.00370115	0.00629196	0.00244184	0.000488367
162	G18	A Rme2a T Kme3 Q T A Rme2s Kme1 S T G G K A P R K Q	H3 1-19	R2me2a	K4me3	R8me2s	K9me1	free	0.00481026	0.00374131	0.00342936	0.00137174	0.00326255	0.000725011	0.003464	0.0010392	0.0150995	0.00411805	0.00291262	0.00242718	0.00407127	0.00592185	0.0029302	0.000244184
163	G19	A Rme2a T Kac Q T A Rme2s Kme1 S T G G K A P R K Q	H3 1-19	R2me2a	K4ac	R8me2s	K9me1	free	0.00481026	0.00587921	0.00377229	0.00377229	0.00471257	0.000725011	0.00381039	0	0.0144132	0.00274537	0.00339806	0.00242718	0.00296092	0.00629196	0.00341857	0.000488367
164	G20	A Rme2s T Kme1 Q T A Rme2s Kme2 S T G G K A P R K Q	H3 1-19	R2me2s	K4me1	R8me2s	K9me2	free	0.00427579	0.00320684	0.00548697	0.00205761	0.00253754	0.000725011	0.00554239	0.001732	0.0164722	0.00137268	0.00291262	0.00291262	0.00333104	0.00814254	0.0029302	0
165	G21	A Rme2s T Kme2 Q T A Rme2s Kme2 S T G G K A P R K Q	H3 1-19	R2me2s	K4me2	R8me2s	K9me2	free	0.00481026	0.00534474	0.00445816	0.00342936	0.00435006	0.000362505	0.00450319	0.000519599	0.0144132	0.00480439	0.00533981	0.000485437	0.00407127	0.00518162	0.00537204	0.00244184
166	G22	A Rme2s T Kme3 Q T A Rme2s Kme2 S T G G K A P R K Q	H3 1-19	R2me2s	K4me3	R8me2s	K9me2	free	0.00267237	0.00534474	0.00377229	0.00411523	0.00290004	0.00181253	0.00381039	0.0001732	0.0157859	0.00343171	0.00291262	0.00194175	0.00407127	0.00666208	0.0029302	0.000488367
167	G23	A Rme2s T Kac Q T A Rme2s Kme2 S T G G K A P R K Q	H3 1-19	R2me2s	K4ac	R8me2s	K9me2	free	0.00855158	0.00587921	0.0048011	0.00514403	0.00725011	0.00181253	0.00484959	0.0001732	0.0205903	0.00343171	0.0092233	0.00194175	0.00666208	0.00925289	0.00927897	0.00366275
168	G24	A Rme2a T Kme1 Q T A Rme2s Kme2 S T G G K A P R K Q	H3 1-19	R2me2a	K4me1	R8me2s	K9me2	free	0.00427579	0.00267237	0.0058299	0.00617284	0.00217503	0.00108752	0.00588879	0.0001732	0.0144132	0.00137268	0.0038835	0.00291262	0.00222069	0.00703219	0.00390694	0.000488367
169	H 1	A Rme2a T Kme2 Q T A Rme2s Kme2 S T G G K A P R K Q	H3 1-19	R2me2a	K4me2	R8me2s	K9me2	free	0.00160342	0.00641368	0	0.00377229	0.00290004	0.00326255	0	0.0019052	0.0082361	0.0157859	0.000485437	0.00436893	0.00666208	0.00407127	0.000488367	0.00195347
170	H 2	A Rme2a T Kme3 Q T A Rme2s Kme2 S T G G K A P R K Q	H3 1-19	R2me2a	K4me3	R8me2s	K9me2	free	0.00106895	0.00748263	0.0058299	0.0048011	0.00326255	0.00435006	0.00588879	0.000519599	0.0082361	0.0144132	0.00291262	0.00291262	0.00592185	0.00333104	0.0029302	0
171	H 3	A Rme2a T Kac Q T A Rme2s Kme2 S T G G K A P R K Q	H3 1-19	R2me2a	K4ac	R8me2s	K9me2	free	0.00374131	0.00908605	0.00411523	0.00342936	0.00616259	0.00362505	0.00415679	0.0003464	0.0116678	0.0144132	0.00242718	0.00339806	0.00777242	0.00148046	0.00244184	0.000488367
172	H 4	A Rme2s T Kme1 Q T A Rme2s Kme3 S T G G K A P R K Q	H3 1-19	R2me2s	K4me1	R8me2s	K9me3	free	0.00267237	0.00534474	0.00617284	0.00377229	0.00290004	0.00181253	0.00623519	0.0012124	0.0123542	0.0109815	0.00242718	0.00291262	0.00629196	0.000740231	0.00244184	0.000244184
173	H 5	A Rme2s T Kme2 Q T A Rme2s Kme3 S T G G K A P R K Q	H3 1-19	R2me2s	K4me2	R8me2s	K9me3	free	0.00427579	0.00267237	0.00754458	0.00274348	0.00217503	0.00108752	0.00762079	0.0024248	0.00960879	0.0102951	0.00242718	0.00291262	0.00444138	0.000370115	0.00244184	0.000244184
174	H 6	A Rme2s T Kme3 Q T A Rme2s Kme3 S T G G K A P R K Q	H3 1-19	R2me2s	K4me3	R8me2s	K9me3	free	0.00587921	0.00748263	0.00651577	0.00308642	0.0065251	0.00108752	0.00658159	0.001732	0.0102951	0.00960879	0.00194175	0.00145631	0.00444138	0.000370115	0.00195347	0.000244184
175	H 7	A Rme2s T Kac Q T A Rme2s Kme3 S T G G K A P R K Q	H3 1-19	R2me2s	K4ac	R8me2s	K9me3	free	0.00855158	0.00748263	0.00651577	0.00377229	0.00833762	0.000725011	0.00658159	0.0013856	0.0130405	0.00892244	0.0038835	0.00873786	0.00555173	0.00222069	0.00390694	0.00244184
176	H 8	A Rme2a T Kme1 Q T A Rme2s Kme3 S T G G K A P R K Q	H3 1-19	R2me2a	K4me1	R8me2s	K9me3	free	0.00587921	0.00481026	0.00617284	0.00308642	0.00471257	0.000725011	0.00623519	0.0015588	0.0157859	0.00754976	0.00291262	0.00339806	0.00629196	0.00444138	0.0029302	0.000244184
177	H 9	A Rme2a T Kme2 Q T A Rme2s Kme3 S T G G K A P R K Q	H3 1-19	R2me2a	K4me2	R8me2s	K9me3	free	0.00213789	0.00374131	0.0048011	0.00240055	0.00145002	0.00108752	0.00484959	0.0012124	0.0150995	0.00549073	0.00291262	0.00242718	0.0048115	0.00518162	0.0029302	0.000244184
178	H10	A Rme2a T Kme3 Q T A Rme2s Kme3 S T G G K A P R K Q	H3 1-19	R2me2a	K4me3	R8me2s	K9me3	free	0.00534474	0.00587921	0.0048011	0.00342936	0.00507507	0.000362505	0.00484959	0.000692799	0.0157859	0.00549073	0.00291262	0.0038835	0.00518162	0.00555173	0.0029302	0.000488367
179	H11	A Rme2a T Kac Q T A Rme2s Kme3 S T G G K A P R K Q	H3 1-19	R2me2a	K4ac	R8me2s	K9me3	free	0.00587921	0.00748263	0.00377229	0.00274348	0.0065251	0.00108752	0.00381039	0.000519599	0.02814	0.00617708	0.00194175	0.00145631	0.0122138	0.0118437	0.00195347	0.000244184
180	H12	A Rme2s T Kme1 Q T A Rme2s Kac S T G G K A P R K Q	H3 1-19	R2me2s	K4me1	R8me2s	K9ac	free	0.0256547	0.0288616	0.00377229	0.00240055	0.034438	0.00217503	0.00381039	0.000692799	0.0164722	0.00549073	0.00436893	0.00339806	0.00555173	0.00592185	0.0043953	0.000488367
181	H13	A Rme2s T Kme2 Q T A Rme2s Kac S T G G K A P R K Q	H3 1-19	R2me2s	K4me2	R8me2s	K9ac	free	0.0197755	0.019241	0.00548697	0.00377229	0.0239254	0.000362505	0.00554239	0.000865999	0.0150995	0.00617708	0.00339806	0.00339806	0.00518162	0.0048115	0.00341857	0
182	H14	A Rme2s T Kme3 Q T A Rme2s Kac S T G G K A P R K Q	H3 1-19	R2me2s	K4me3	R8me2s	K9ac	free	0.0160342	0.0128274	0.00788752	0.00445816	0.0170378	0.00217503	0.00796719	0.001732	0.0157859	0.00549073	0.00436893	0.00339806	0.00518162	0.00555173	0.0043953	0.000488367
183	H15	A Rme2s T Kac Q T A Rme2s Kac S T G G K A P R K Q	H3 1-19	R2me2s	K4ac	R8me2s	K9ac	free	0.0347408	0.029396	0.00514403	0.00377229	0.0409631	0.00362505	0.00519599	0.000692799	0.0178449	0.00549073	0.0038835	0.00339806	0.00629196	0.00666208	0.00390694	0.000244184
184	H16	A Rme2a T Kme1 Q T A Rme2s Kac S T G G K A P R K Q	H3 1-19	R2me2a	K4me1	R8me2s	K9ac	free	0.029396	0.0245858	0.00514403	0.00308642	0.0340755	0.00326255	0.00519599	0.0010392	0.0164722	0.00205903	0.00339806	0.00291262	0.00370115	0.00777242	0.00341857	0.000244184
185	H17	A Rme2a T Kme2 Q T A Rme2s Kac S T G G K A P R K Q	H3 1-19	R2me2a	K4me2	R8me2s	K9ac	free	0.0411545	0.0267237	0.00445816	0.00274348	0.0435006	0.00978764	0.00450319	0.000865999	0.0144132	0.00343171	0.00242718	0.00436893	0.00333104	0.00592185	0.00244184	0.000976734
186	H18	A Rme2a T Kme3 Q T A Rme2s Kac S T G G K A P R K Q	H3 1-19	R2me2a	K4me3	R8me2s	K9ac	free	0.0261892	0.0272582	0.00205761	0.00377229	0.033713	0.000725011	0.0020784	0.000865999	0.0137268	0.00480439	0.00194175	0.00242718	0.00370115	0.0048115	0.00195347	0.000244184
187	H19	A Rme2a T Kac Q T A Rme2s Kac S T G G K A P R K Q	H3 1-19	R2me2a	K4ac	R8me2s	K9ac	free	0.019241	0.0336718	0.00445816	0.00205761	0.0333505	0.00978764	0.00450319	0.0012124	0.0178449	0.00205903	0.00194175	0.00145631	0.00444138	0.00851265	0.00195347	0.000244184
188	H20	A Rme2s T Kme1 Q T A Rme2a Kme1 S T G G K A P R K Q	H3 1-19	R2me2s	K4me1	R8me2a	K9me1	free	0.00481026	0.00534474	0.00651577	0.00445816	0.00435006	0.000362505	0.00658159	0.0010392	0.0144132	0.00137268	0.0038835	0.00242718	0.00222069	0.00703219	0.00390694	0.000732551
189	H21	A Rme2s T Kme2 Q T A Rme2a Kme1 S T G G K A P R K Q	H3 1-19	R2me2s	K4me2	R8me2a	K9me1	free	0.00748263	0.00427579	0.00685871	0.0048011	0.00543758	0.00217503	0.00692799	0.0010392	0.0150995	0.00343171	0.00242718	0.00291262	0.00370115	0.00629196	0.00244184	0.000244184
190	H22	A Rme2s T Kme3 Q T A Rme2a Kme1 S T G G K A P R K Q	H3 1-19	R2me2s	K4me3	R8me2a	K9me1	free	0.0400855	0.00374131	0.00514403	0.0058299	0.0271879	0.0246504	0.00519599	0.0003464	0.0150995	0.000686342	0.00339806	0.00291262	0.00222069	0.00777242	0.00341857	0.000244184
191	H23	A Rme2s T Kac Q T A Rme2a Kme1 S T G G K A P R K Q	H3 1-19	R2me2s	K4ac	R8me2a	K9me1	free	0.00908605	0.00694816	0.00445816	0.00548697	0.00833762	0.00145002	0.00450319	0.000519599	0.0130405	0.00411805	0.00291262	0.00339806	0.00296092	0.0048115	0.0029302	0.000244184
192	H24	A Rme2a T Kme1 Q T A Rme2a Kme1 S T G G K A P R K Q	H3 1-19	R2me2a	K4me1	R8me2a	K9me1	free	0.00481026	0.00427579	0.00548697	0.00857339	0.00362505	0.000362505	0.00554239	0.0015588	0.0144132	0.00205903	0.0038835	0.00194175	0.00259081	0.00666208	0.00390694	0.000976734
193	I 1	A Rme2a T Kme2 Q T A Rme2a Kme1 S T G G K A P R K Q	H3 1-19	R2me2a	K4me2	R8me2a	K9me1	free	0.00374131	0.00534474	0.00308642	0.00342936	0.00362505	0.00108752	0.0031176	0.0001732	0.00892244	0.0144132	0.00145631	0.00291262	0.00629196	0.00296092	0.0014651	0.000732551
194	I 2	A Rme2a T Kme3 Q T A Rme2a Kme1 S T G G K A P R K Q	H3 1-19	R2me2a	K4me3	R8me2a	K9me1	free	0.00213789	0.0080171	0.00445816	0.00342936	0.00435006	0.00398756	0.00450319	0.000519599	0.0130405	0.0144132	0.00145631	0.00339806	0.00851265	0.000740231	0.0014651	0.000976734
195	I 3	A Rme2a T Kac Q T A Rme2a Kme1 S T G G K A P R K Q	H3 1-19	R2me2a	K4ac	R8me2a	K9me1	free	0.00427579	0.0106895	0.0058299	0.00548697	0.00761261	0.00435006	0.00588879	0.0001732	0.0137268	0.0144132	0.00194175	0.0038835	0.00888277	0.000370115	0.00195347	0.000976734
196	I 4	A Rme2s T Kme1 Q T A Rme2a Kme2 S T G G K A P R K Q	H3 1-19	R2me2s	K4me1	R8me2a	K9me2	free	0.00427579	0.00641368	0.00617284	0.00445816	0.00471257	0.00145002	0.00623519	0.000865999	0.0137268	0.0116678	0.00145631	0.00485437	0.00740231	0.00111035	0.0014651	0.00170928
197	I 5	A Rme2s T Kme2 Q T A Rme2a Kme2 S T G G K A P R K Q	H3 1-19	R2me2s	K4me2	R8me2a	K9me2	free	0.00427579	0.00374131	0.00651577	0.00342936	0.00290004	0.000362505	0.00658159	0.0015588	0.0130405	0.0109815	0.00194175	0.00339806	0.00666208	0.00111035	0.00195347	0.000732551
198	I 6	A Rme2s T Kme3 Q T A Rme2a Kme2 S T G G K A P R K Q	H3 1-19	R2me2s	K4me3	R8me2a	K9me2	free	0.00374131	0.00427579	0.00960219	0.00240055	0.00290004	0.000362505	0.00969919	0.00363719	0.0130405	0.0082361	0.00194175	0.00291262	0.00518162	0.00259081	0.00195347	0.000488367
199	I 7	A Rme2s T Kac Q T A Rme2a Kme2 S T G G K A P R K Q	H3 1-19	R2me2s	K4ac	R8me2a	K9me2	free	0.00962052	0.00855158	0.00788752	0.00240055	0.00978764	0.000725011	0.00796719	0.0027712	0.0150995	0.0116678	0.00242718	0.00436893	0.00814254	0.00185058	0.00244184	0.000976734
200	I 8	A Rme2a T Kme1 Q T A Rme2a Kme2 S T G G K A P R K Q	H3 1-19	R2me2a	K4me1	R8me2a	K9me2	free	0.00374131	0.00427579	0.0048011	0.00274348	0.00290004	0.000362505	0.00484959	0.0010392	0.0144132	0.00617708	0.00291262	0.0038835	0.0048115	0.00444138	0.0029302	0.000488367
201	I 9	A Rme2a T Kme2 Q T A Rme2a Kme2 S T G G K A P R K Q	H3 1-19	R2me2a	K4me2	R8me2a	K9me2	free	0.00427579	0.00534474	0.00411523	0.00137174	0.00398756	0.000725011	0.00415679	0.0013856	0.0157859	0.00617708	0.00242718	0.00339806	0.00555173	0.00518162	0.00244184	0.000488367
202	I10	A Rme2a T Kme3 Q T A Rme2a Kme2 S T G G K A P R K Q	H3 1-19	R2me2a	K4me3	R8me2a	K9me2	free	0.00374131	0.00374131	0.00411523	0.00240055	0.00253754	0	0.00415679	0.000865999	0.0157859	0.00549073	0.00291262	0.0038835	0.00518162	0.00555173	0.0029302	0.000488367
203	I11	A Rme2a T Kac Q T A Rme2a Kme2 S T G G K A P R K Q	H3 1-19	R2me2a	K4ac	R8me2a	K9me2	free	0.0106895	0.0112239	0.00445816	0.00377229	0.0123252	0.000362505	0.00450319	0.0003464	0.0185312	0.00617708	0.00194175	0.00291262	0.00703219	0.00666208	0.00195347	0.000488367
204	I12	A Rme2s T Kme1 Q T A Rme2a Kme3 S T G G K A P R K Q	H3 1-19	R2me2s	K4me1	R8me2a	K9me3	free	0.00481026	0.00748263	0.00445816	0.00445816	0.00580009	0.00181253	0.00450319	0	0.0157859	0.00686342	0.00291262	0.00242718	0.00592185	0.0048115	0.0029302	0.000244184
205	I13	A Rme2s T Kme2 Q T A Rme2a Kme3 S T G G K A P R K Q	H3 1-19	R2me2s	K4me2	R8me2a	K9me3	free	0.00481026	0.00641368	0.00411523	0.00411523	0.00507507	0.00108752	0.00415679	0	0.0144132	0.00549073	0.00242718	0.00339806	0.00444138	0.0048115	0.00244184	0.000488367
206	I14	A Rme2s T Kme3 Q T A Rme2a Kme3 S T G G K A P R K Q	H3 1-19	R2me2s	K4me3	R8me2a	K9me3	free	0.00481026	0.00427579	0.00548697	0.00377229	0.00362505	0.000362505	0.00554239	0.000865999	0.0150995	0.00549073	0.0038835	0.00242718	0.0048115	0.00518162	0.00390694	0.000732551
207	I15	A Rme2s T Kac Q T A Rme2a Kme3 S T G G K A P R K Q	H3 1-19	R2me2s	K4ac	R8me2a	K9me3	free	0.00748263	0.00320684	0.00651577	0.0048011	0.00471257	0.00290004	0.00658159	0.000865999	0.0150995	0.00411805	0.00436893	0.0038835	0.00407127	0.00592185	0.0043953	0.000244184
208	I16	A Rme2a T Kme1 Q T A Rme2a Kme3 S T G G K A P R K Q	H3 1-19	R2me2a	K4me1	R8me2a	K9me3	free	0.00534474	0.00481026	0.00342936	0.00274348	0.00435006	0.000362505	0.003464	0.0003464	0.0144132	0.00549073	0.0038835	0.00242718	0.00444138	0.0048115	0.00390694	0.000732551
209	I17	A Rme2a T Kme2 Q T A Rme2a Kme3 S T G G K A P R K Q	H3 1-19	R2me2a	K4me2	R8me2a	K9me3	free	0.00374131	0.00374131	0.00754458	0.00274348	0.00253754	0	0.00762079	0.0024248	0.0157859	0.00549073	0.00291262	0.00242718	0.00518162	0.00555173	0.0029302	0.000244184
210	I18	A Rme2a T Kme3 Q T A Rme2a Kme3 S T G G K A P R K Q	H3 1-19	R2me2a	K4me3	R8me2a	K9me3	free	0.00534474	0.00427579	0.00411523	0.00274348	0.00398756	0.000725011	0.00415679	0.000692799	0.0137268	0.00411805	0.00145631	0.00291262	0.00333104	0.00518162	0.0014651	0.000732551
211	I19	A Rme2a T Kac Q T A Rme2a Kme3 S T G G K A P R K Q	H3 1-19	R2me2a	K4ac	R8me2a	K9me3	free	0.00962052	0.00641368	0.0058299	0.00411523	0.00833762	0.00217503	0.00588879	0.000865999	0.0144132	0.00549073	0.00242718	0.00242718	0.00444138	0.0048115	0.00244184	0
212	I20	A Rme2s T Kme1 Q T A Rme2a Kac S T G G K A P R K Q	H3 1-19	R2me2s	K4me1	R8me2a	K9ac	free	0.0245858	0.0352753	0.00274348	0.0048011	0.0380631	0.00725011	0.0027712	0.0010392	0.0144132	0.00549073	0.00291262	0.00242718	0.00444138	0.0048115	0.0029302	0.000244184
213	I21	A Rme2s T Kme2 Q T A Rme2a Kac S T G G K A P R K Q	H3 1-19	R2me2s	K4me2	R8me2a	K9ac	free	0.0309995	0.0320684	0.00514403	0.0048011	0.0402381	0.000725011	0.00519599	0.0001732	0.0157859	0.00549073	0.00291262	0.00533981	0.00518162	0.00555173	0.0029302	0.00122092
214	I22	A Rme2s T Kme3 Q T A Rme2a Kac S T G G K A P R K Q	H3 1-19	R2me2s	K4me3	R8me2a	K9ac	free	0.030465	0.0331374	0.00377229	0.00651577	0.0406006	0.00181253	0.00381039	0.0013856	0.0137268	0.00480439	0.0038835	0.00339806	0.00370115	0.0048115	0.00390694	0.000244184
215	I23	A Rme2s T Kac Q T A Rme2a Kac S T G G K A P R K Q	H3 1-19	R2me2s	K4ac	R8me2a	K9ac	free	0.0416889	0.0464992	0.0058299	0.00891632	0.0572758	0.00326255	0.00588879	0.0015588	0.0199039	0.00754976	0.00242718	0.00194175	0.00851265	0.00666208	0.00244184	0.000244184
216	I24	A Rme2a T Kme1 Q T A Rme2a Kac S T G G K A P R K Q	H3 1-19	R2me2a	K4me1	R8me2a	K9ac	free	0.0171032	0.0240513	0.00685871	0.00788752	0.0253754	0.00471257	0.00692799	0.000519599	0.0144132	0.00343171	0.00436893	0.00194175	0.00333104	0.00592185	0.0043953	0.00122092
217	J 1	A Rme2a T Kme2 Q T A Rme2a Kac S T G G K A P R K Q	H3 1-19	R2me2a	K4me2	R8me2a	K9ac	free	0.0187066	0.0432924	0.00720165	0.00171468	0.0395131	0.0166752	0.00727439	0.0027712	0.0102951	0.0157859	0.000970874	0.00194175	0.00777242	0.00296092	0.000976734	0.000488367
218	J 2	A Rme2a T Kme3 Q T A Rme2a Kac S T G G K A P R K Q	H3 1-19	R2me2a	K4me3	R8me2a	K9ac	free	0.0149653	0.0464992	0.00411523	0.00445816	0.0391506	0.0213878	0.00415679	0.0001732	0.0144132	0.0157859	0.00145631	0.00970874	0.00999312	0.000740231	0.0014651	0.00415112
219	J 3	A Rme2a T Kac Q T A Rme2a Kac S T G G K A P R K Q	H3 1-19	R2me2a	K4ac	R8me2a	K9ac	free	0.0235168	0.0411545	0.0048011	0.00274348	0.0413256	0.0119627	0.00484959	0.0010392	0.0137268	0.0178449	0.00194175	0.0038835	0.0107333	0.00222069	0.00195347	0.000976734
220	J 4	A R K S T G G K A P R K Q L A T K A A R	H3 7-26	unmod				acetylated	0.00855158	0.0117584	0.00788752	0.00342936	0.0112377	0.00217503	0.00796719	0.0022516	0.0123542	0.0123542	0.00145631	0.00339806	0.00703219	0	0.0014651	0.000976734
221	J 5	A R K S T G G Kac A P R K Q L A T K A A R	H3 7-26	K14ac				acetylated	0.00694816	0.00908605	0.0058299	0.00137174	0.00833762	0.00145002	0.00588879	0.0022516	0.0123542	0.0123542	0.00194175	0.00242718	0.00703219	0	0.00195347	0.000244184
222	J 6	A R K pS T G G Kac A P R K Q L A T K A A R	H3 7-26	K14ac	S10P			acetylated	0.0080171	0.010155	0.00720165	0.00171468	0.00978764	0.00145002	0.00727439	0.0027712	0.0109815	0.00892244	0.00242718	0.00194175	0.00444138	0.00111035	0.00244184	0.000244184
223	J 7	A R K S pT G G Kac A P R K Q L A T K A A R	H3 7-26	K14ac	T11P			acetylated	0.0106895	0.0122929	0.0058299	0.00137174	0.0130502	0.00108752	0.00588879	0.0022516	0.0137268	0.00686342	0.00194175	0.00291262	0.0048115	0.00370115	0.00195347	0.000488367
224	J 8	A R K S T G G K A P Rme2s K Q L A T K A A R	H3 7-26	R17me2s				acetylated	0.00694816	0.00587921	0.00548697	0.00171468	0.00616259	0.000725011	0.00554239	0.0019052	0.0144132	0.00754976	0.00291262	0.00291262	0.00555173	0.00370115	0.0029302	0
225	J 9	A R K S T G G K A P Rme2a K Q L A T K A A R	H3 7-26	R17me2a				acetylated	0.00641368	0.00694816	0.00548697	0.00240055	0.0065251	0.000362505	0.00554239	0.0015588	0.0157859	0.00617708	0.00291262	0.00291262	0.00555173	0.00518162	0.0029302	0
226	J10	A R K S T G G K A P Cit K Q L A T K A A R	H3 7-26	R17Citr				acetylated	0.00694816	0.00694816	0.0048011	0.00240055	0.0068876	0	0.00484959	0.0012124	0.0171585	0.00617708	0.00242718	0.00339806	0.00629196	0.00592185	0.00244184	0.000488367
227	J11	A R K S T G G K A P R Kac Q L A T K A A R	H3 7-26	K18ac				acetylated	0.04062	0.0342063	0.00342936	0.00274348	0.0482132	0.00435006	0.003464	0.0003464	0.0343171	0.0185312	0.00533981	0.00485437	0.0222069	0.00851265	0.00537204	0.000244184
228	J12	A R K S T G G Kac A P Rme2s K Q L A T K A A R	H3 7-26	K14ac	R17me2s			acetylated	0.0080171	0.00908605	0.00445816	0.00274348	0.00906263	0.000725011	0.00450319	0.000865999	0.0144132	0.00549073	0.00194175	0.0038835	0.00444138	0.0048115	0.00195347	0.000976734
229	J13	A R K S T G G Kac A P Rme2a K Q L A T K A A R	H3 7-26	K14ac	R17me2a			acetylated	0.00694816	0.00908605	0.00685871	0.00342936	0.00833762	0.00145002	0.00692799	0.001732	0.0144132	0.00549073	0.00194175	0.0038835	0.00444138	0.0048115	0.00195347	0.000976734
230	J14	A R K S T G G Kac A P R Kac Q L A T K A A R	H3 7-26	K14ac	K18ac			acetylated	0.0213789	0.019241	0.00651577	0.00411523	0.0250129	0.00145002	0.00658159	0.0012124	0.0267673	0.0199039	0.00339806	0.00194175	0.0188759	0.00370115	0.00341857	0.000732551
231	J15	A R K S T G G K A P Rme2s Kac Q L A T K A A R	H3 7-26	R17me2s	K18ac			acetylated	0.0272582	0.0390166	0.00514403	0.00377229	0.0424131	0.00797512	0.00519599	0.000692799	0.0205903	0.0102951	0.00291262	0.00242718	0.0103632	0.00555173	0.0029302	0.000244184
232	J16	A R K S T G G K A P Rme2a Kac Q L A T K A A R	H3 7-26	R17me2a	K18ac			acetylated	0.0224479	0.0336718	0.0058299	0.00205761	0.0355255	0.00761261	0.00588879	0.0019052	0.0233356	0.0192176	0.00339806	0.00339806	0.0166552	0.00222069	0.00341857	0
233	J17	A R K S T G G K A P Cit Kac Q L A T K A A R	H3 7-26	R17Citr	K18ac			acetylated	0.0171032	0.0197755	0.00685871	0.00240055	0.0224753	0.00181253	0.00692799	0.0022516	0.0267673	0.0178449	0.00339806	0.00291262	0.0177655	0.0048115	0.00341857	0.000244184
234	J18	A R K S T G G Kac A P Rme2s Kac Q L A T K A A R	H3 7-26	K14ac	R17me2s	K18ac		acetylated	0.039551	0.0379476	0.0058299	0.00342936	0.0500257	0.00108752	0.00588879	0.0012124	0.0226493	0.0157859	0.00242718	0.00194175	0.0144345	0.00370115	0.00244184	0.000244184
235	J19	A R K S T G G Kac A P Rme2a Kac Q L A T K A A R	H3 7-26	K14ac	R17me2a	K18ac		acetylated	0.0331374	0.0384821	0.00788752	0.00411523	0.0460382	0.00362505	0.00796719	0.0019052	0.024022	0.0212766	0.00436893	0.00242718	0.0181357	0.00148046	0.0043953	0.000976734
236	J20	P R K Q L A T K A A R K S A P A T G G	H3 16-35	unmod				acetylated	0.00908605	0.00641368	0.00651577	0.00788752	0.00797512	0.00181253	0.00658159	0.000692799	0.0130405	0.000686342	0.00436893	0.00242718	0.00111035	0.00666208	0.0043953	0.000976734
237	J21	P R K Q L A T K A A Rme2s K S A P A T G G	H3 16-35	R26me2s				acetylated	0.00641368	0.00641368	0.00685871	0.00891632	0.00616259	0	0.00692799	0.0010392	0.0144132	0.00411805	0.00291262	0.00436893	0.00370115	0.00555173	0.0029302	0.000732551
238	J22	P R K Q L A T K A A Rme2a K S A P A T G G	H3 16-35	R26me2a				acetylated	0.00267237	0.00587921	0.0120027	0.0113169	0.00326255	0.00217503	0.012124	0.0003464	0.0130405	0.00137268	0.00339806	0.00242718	0.00148046	0.00629196	0.00341857	0.000488367
239	J23	P R K Q L A T K A A Cit K S A P A T G G	H3 16-35	R26Citr				acetylated	0.00587921	0.00481026	0.0058299	0.00925926	0.00471257	0.000725011	0.00588879	0.001732	0.0137268	0.00480439	0.00291262	0.00485437	0.00370115	0.0048115	0.0029302	0.000976734
240	J24	P R K Q L A T K A A R Kme1 S A P A T G G	H3 16-35	K27me1				acetylated	0.0080171	0.00748263	0.00514403	0.00960219	0.00797512	0.000362505	0.00519599	0.0022516	0.0130405	0.00480439	0.00194175	0.00194175	0.00333104	0.00444138	0.00195347	0
241	K 1	P R K Q L A T K A A R Kme2 S A P A T G G	H3 16-35	K27me2				acetylated	0.00160342	0.00587921	0.00308642	0.00514403	0.00253754	0.00290004	0.0031176	0.0010392	0.0102951	0.0137268	0.00194175	0.0038835	0.00666208	0.00185058	0.00195347	0.000976734
242	K 2	P R K Q L A T K A A R Kme3 S A P A T G G	H3 16-35	K27me3				acetylated	0.00427579	0.00855158	0.00377229	0.00308642	0.00616259	0.00290004	0.00381039	0.0003464	0.0144132	0.0130405	0.0038835	0.00339806	0.00851265	0.000740231	0.00390694	0.000244184
243	K 3	P R K Q L A T K A A R Kac S A P A T G G	H3 16-35	K27ac				acetylated	0.00748263	0.0165687	0.00548697	0.00514403	0.0137752	0.00616259	0.00554239	0.0001732	0.0137268	0.0549073	0.00339806	0.00242718	0.0307196	0.0222069	0.00341857	0.000488367
244	K 4	P R K Q L A T K A A R K pS A P A T G G	H3 16-35	S28P				acetylated	0.00320684	0.00374131	0.00617284	0.00240055	0.00217503	0.000362505	0.00623519	0.0019052	0.00892244	0.0130405	0.00194175	0.00242718	0.00555173	0.00222069	0.00195347	0.000244184
245	K 5	P R K Q L A T K A A Rme2s Kme1 S A P A T G G	H3 16-35	R26me2s	K27me1			acetylated	0.00534474	0.00481026	0.00754458	0	0.00435006	0.000362505	0.00762079	0.00381039	0.0082361	0.00892244	0.00242718	0.00145631	0.00296092	0.000370115	0.00244184	0.000488367
246	K 6	P R K Q L A T K A A Rme2s Kme2 S A P A T G G	H3 16-35	R26me2s	K27me2			acetylated	0.00481026	0.00267237	0.0048011	0.000685871	0.00253754	0.00145002	0.00484959	0.0020784	0.0082361	0.00754976	0.00145631	0.000970874	0.00222069	0.000370115	0.0014651	0.000244184
247	K 7	P R K Q L A T K A A Rme2s Kme3 S A P A T G G	H3 16-35	R26me2s	K27me3			acetylated	0.00374131	0.00267237	0.00514403	0.00205761	0.00181253	0.000725011	0.00519599	0.0015588	0.00960879	0.00892244	0.00291262	0.00485437	0.00370115	0.000370115	0.0029302	0.000976734
248	K 8	P R K Q L A T K A A Rme2s Kac S A P A T G G	H3 16-35	R26me2s	K27ac			acetylated	0.00962052	0.0122929	0.0058299	0.00240055	0.0123252	0.00181253	0.00588879	0.001732	0.0157859	0.0109815	0.0038835	0.00291262	0.00814254	0.00259081	0.00390694	0.000488367
249	K 9	P R K Q L A T K A A Rme2s K pS A P A T G G	H3 16-35	R26me2s	S28P			acetylated	0.00267237	0.00374131	0.00377229	0.00102881	0.00181253	0.000725011	0.00381039	0.0013856	0.0144132	0.00549073	0.00242718	0.00242718	0.00444138	0.0048115	0.00244184	0
250	K10	P R K Q L A T K A A Rme2a Kme1 S A P A T G G	H3 16-35	R26me2a	K27me1			acetylated	0.00534474	0.00427579	0.00377229	0.00102881	0.00398756	0.000725011	0.00381039	0.0013856	0.0144132	0.00549073	0.00242718	0.00291262	0.00444138	0.0048115	0.00244184	0.000244184
251	K11	P R K Q L A T K A A Rme2a Kme2 S A P A T G G	H3 16-35	R26me2a	K27me2			acetylated	0.00374131	0.00534474	0.00377229	0.00205761	0.00362505	0.00108752	0.00381039	0.000865999	0.0150995	0.00686342	0.00194175	0.0543689	0.00555173	0.00444138	0.00195347	0.0263718
252	K12	P R K Q L A T K A A Rme2a Kme3 S A P A T G G	H3 16-35	R26me2a	K27me3			acetylated	0.00534474	0.00374131	0.00342936	0.00102881	0.00362505	0.00108752	0.003464	0.0012124	0.0178449	0.00686342	0.00485437	0.0038835	0.00703219	0.00592185	0.00488367	0.000488367
253	K13	P R K Q L A T K A A Rme2a Kac S A P A T G G	H3 16-35	R26me2a	K27ac			acetylated	0.0106895	0.0208445	0.00274348	0.00205761	0.0188503	0.0068876	0.0027712	0.0003464	0.0212766	0.00892244	0.00291262	0.00291262	0.00999312	0.00666208	0.0029302	0
254	K14	P R K Q L A T K A A Rme2a K pS A P A T G G	H3 16-35	R26me2a	S28P			acetylated	0.00587921	0.00427579	0.00685871	0.00377229	0.00435006	0.00108752	0.00692799	0.0015588	0.0157859	0.00343171	0.00339806	0.00291262	0.00407127	0.00666208	0.00341857	0.000244184
255	K15	P R K Q L A T K A A Cit Kme1 S A P A T G G	H3 16-35	R26Citr	K27me1			acetylated	0.00534474	0.00427579	0.00514403	0.00857339	0.00398756	0.000725011	0.00519599	0.001732	0.0144132	0.00686342	0.00291262	0.00194175	0.00518162	0.00407127	0.0029302	0.000488367
256	K16	P R K Q L A T K A A Cit Kme2 S A P A T G G	H3 16-35	R26Citr	K27me2			acetylated	0.00587921	0.00267237	0.00411523	0.00308642	0.00326255	0.00217503	0.00415679	0.000519599	0.0137268	0.00411805	0.0038835	0.00291262	0.00333104	0.00518162	0.00390694	0.000488367
257	K17	P R K Q L A T K A A Cit Kme3 S A P A T G G	H3 16-35	R26Citr	K27me3			acetylated	0.00481026	0.00587921	0.00377229	0.00342936	0.00471257	0.000725011	0.00381039	0.0001732	0.0130405	0.00549073	0.00339806	0.00242718	0.00370115	0.00407127	0.00341857	0.000488367
258	K18	P R K Q L A T K A A Cit K pS A P A T G G	H3 16-35	R26Citr	S28P			acetylated	0.00481026	0.0080171	0.00720165	0.00240055	0.00616259	0.00217503	0.00727439	0.0024248	0.0137268	0.00480439	0.0038835	0.00145631	0.00370115	0.0048115	0.00390694	0.00122092
259	K19	P R K Q L A T K A A R Kme1 pS A P A T G G	H3 16-35	K27me1	S28P			acetylated	0.00374131	0.00427579	0.0291495	0.00891632	0.00290004	0.000362505	0.029444	0.0102188	0.0130405	0.00480439	0.00242718	0.00436893	0.00333104	0.00444138	0.00244184	0.000976734
260	K20	P R K Q L A T K A A R Kme2 pS A P A T G G	H3 16-35	K27me2	S28P			acetylated	0.00374131	0.00427579	0.00342936	0.00720165	0.00290004	0.000362505	0.003464	0.0019052	0.0130405	0	0.00291262	0.00242718	0.000740231	0.00703219	0.0029302	0.000244184
261	K21	P R K Q L A T K A A R Kme3 pS A P A T G G	H3 16-35	K27me3	S28P			acetylated	0.00320684	0.00481026	0.010631	0.00754458	0.00290004	0.00108752	0.0107384	0.0015588	0.0109815	0.00205903	0.00242718	0.00145631	0.000740231	0.0048115	0.00244184	0.000488367
262	K22	P R K Q L A T K A A R Kac pS A P A T G G	H3 16-35	K27ac	S28P			acetylated	0.00427579	0.00374131	0.0058299	0.00788752	0.00290004	0.000362505	0.00588879	0.0010392	0.0130405	0.00137268	0.00291262	0.00242718	0.00148046	0.00629196	0.0029302	0.000244184
263	K23	P R K Q L A T K A A Rme2s Kme1 pS A P A T G G	H3 16-35	R26me2s	K27me1	S28P		acetylated	0.00427579	0.00320684	0.00651577	0.00994513	0.00253754	0.000725011	0.00658159	0.001732	0.0109815	0.00549073	0.00533981	0.00436893	0.00259081	0.00296092	0.00537204	0.000488367
264	K24	P R K Q L A T K A A Rme2s Kme2 pS A P A T G G	H3 16-35	R26me2s	K27me2	S28P		acetylated	0.00587921	0.00320684	0.0048011	0.00994513	0.00362505	0.00181253	0.00484959	0.002598	0.0116678	0.00137268	0.00485437	0.0038835	0.000740231	0.00555173	0.00488367	0.000488367
265	L 1	P R K Q L A T K A A Rme2s Kme3 pS A P A T G G	H3 16-35	R26me2s	K27me3	S28P		acetylated	0.00160342	0.00374131	0.00240055	0.00342936	0.00108752	0.00145002	0.0024248	0.000519599	0.0102951	0.0130405	0.00194175	0.00436893	0.00629196	0.00148046	0.00195347	0.00122092
266	L 2	P R K Q L A T K A A Rme2s Kac pS A P A T G G	H3 16-35	R26me2s	K27ac	S28P		acetylated	0.00160342	0.00427579	0.00308642	0.00617284	0.00145002	0.00181253	0.0031176	0.0015588	0.0109815	0.0123542	0.000970874	0.00436893	0.00629196	0.000740231	0.000976734	0.00170928
267	L 3	P R K Q L A T K A A Rme2a Kme1 pS A P A T G G	H3 16-35	R26me2a	K27me1	S28P		acetylated	0.00267237	0.00534474	0.0058299	0.00308642	0.00290004	0.00181253	0.00588879	0.0013856	0.0102951	0.0144132	0.00242718	0.00339806	0.00703219	0.00222069	0.00244184	0.000488367
268	L 4	P R K Q L A T K A A Rme2a Kme2 pS A P A T G G	H3 16-35	R26me2a	K27me2	S28P		acetylated	0.00213789	0.00374131	0.0048011	0.00205761	0.00145002	0.00108752	0.00484959	0.0013856	0.00754976	0.0144132	0.00242718	0.00194175	0.00555173	0.00370115	0.00244184	0.000244184
269	L 5	P R K Q L A T K A A Rme2a Kme3 pS A P A T G G	H3 16-35	R26me2a	K27me3	S28P		acetylated	0.00213789	0.00481026	0.0058299	0.00137174	0.00217503	0.00181253	0.00588879	0.0022516	0.00617708	0.0109815	0.00145631	0.00339806	0.00296092	0.00259081	0.0014651	0.000976734
270	L 6	P R K Q L A T K A A Rme2a Kac pS A P A T G G	H3 16-35	R26me2a	K27ac	S28P		acetylated	0.00320684	0.00908605	0.0058299	0.00171468	0.00580009	0.00398756	0.00588879	0.0020784	0.00686342	0.00892244	0.00291262	0.00194175	0.00222069	0.00111035	0.0029302	0.000488367
271	L 7	R K S A P A T G G V K K P H R Y R P G	H3 26-45	unmod				acetylated	0.00587921	0.00534474	0.00411523	0.00102881	0.00507507	0.000362505	0.00415679	0.0015588	0.00892244	0.0082361	0.00291262	0.00339806	0.00296092	0.000370115	0.0029302	0.000244184
272	L 8	R K S A P A T G G V Kme1 K P H R Y R P G	H3 26-45	K36me1				acetylated	0.00534474	0.00748263	0.0048011	0.00171468	0.00616259	0.00145002	0.00484959	0.0015588	0.0109815	0.00960879	0.00194175	0.00291262	0.0048115	0.000740231	0.00195347	0.000488367
273	L 9	R K S A P A T G G V Kme2 K P H R Y R P G	H3 26-45	K36me2				acetylated	0.0080171	0.00427579	0.00445816	0.00274348	0.00580009	0.00253754	0.00450319	0.000865999	0.0130405	0.00892244	0.00194175	0.00291262	0.00555173	0.00222069	0.00195347	0.000488367
274	L10	R K S A P A T G G V Kme3 K P H R Y R P G	H3 26-45	K36me3				acetylated	0.00748263	0.00748263	0.00685871	0.00274348	0.00761261	0	0.00692799	0.0020784	0.0150995	0.0109815	0.00339806	0.0038835	0.00777242	0.00222069	0.00341857	0.000244184
275	L11	R K S A P A T G G V Kac K P H R Y R P G	H3 26-45	K36ac				acetylated	0.0283271	0.0261892	0.0058299	0.00274348	0.034438	0.00145002	0.00588879	0.0015588	0.0192176	0.0150995	0.00242718	0.00436893	0.0122138	0.00222069	0.00244184	0.000976734
276	L12	S G R G K G G K G L G K G G A K R H R	H4 1-19	unmod				free	0.0080171	0.00641368	0.00377229	0.00137174	0.00725011	0.00108752	0.00381039	0.0012124	0.0164722	0.0137268	0.00194175	0.00194175	0.00999312	0.00148046	0.00195347	0
277	L13	pS G R G K G G K G L G K G G A K R H R	H4 1-19	S1P				free	0.00481026	0.00587921	0.00342936	0.00171468	0.00471257	0.000725011	0.003464	0.000865999	0.0137268	0.00617708	0.00485437	0.00339806	0.00444138	0.00407127	0.00488367	0.000732551
278	L14	S G Rme2s G K G G K G L G K G G A K R H R	H4 1-19	R3me2s				free	0.00374131	0.00587921	0.00445816	0.00411523	0.00398756	0.00145002	0.00450319	0.0001732	0.0150995	0.00892244	0.00582524	0.000970874	0.00666208	0.00333104	0.00586041	0.00244184
279	L15	S G Rme2a G K G G K G L G K G G A K R H R	H4 1-19	R3me2a				free	0.0106895	0.00641368	0.00274348	0.00342936	0.00906263	0.00290004	0.0027712	0.0003464	0.0247083	0.0267673	0.00194175	0.00194175	0.0214667	0.00111035	0.00195347	0
280	L16	S G R G Kac G G K G L G K G G A K R H R	H4 1-19	K5ac				free	0.0176376	0.0133618	0.00685871	0.0048011	0.0184878	0.00290004	0.00692799	0.0010392	0.0315717	0.0247083	0.00436893	0.00145631	0.0240575	0.00370115	0.0043953	0.0014651
281	L17	S G R G K G G Kac G L G K G G A K R H R	H4 1-19	K8ac				free	0.0326029	0.0219134	0.0048011	0.00342936	0.034438	0.00725011	0.00484959	0.000692799	0.0343171	0.0274537	0.0038835	0.00242718	0.0270184	0.00370115	0.00390694	0.000732551
282	L18	S G R G K G G K G L G Kac G G A K R H R	H4 1-19	K12ac				free	0.0240513	0.0283271	0.00685871	0.00240055	0.032988	0.00290004	0.00692799	0.0022516	0.0192176	0.0082361	0.00291262	0.00242718	0.00851265	0.00592185	0.0029302	0.000244184
283	L19	S G R G K G G K G L G K G G A Kac R H R	H4 1-19	K16ac				free	0.0128274	0.0128274	0.00411523	0.00514403	0.0148627	0	0.00415679	0.000519599	0.0137268	0.00343171	0.00145631	0.00145631	0.00296092	0.00555173	0.0014651	0
284	L20	pS G Rme2s G K G G K G L G K G G A K R H R	H4 1-19	S1P	R3me2s			free	0.00641368	0.00481026	0.00377229	0.00685871	0.00507507	0.00108752	0.00381039	0.0015588	0.0144132	0.00343171	0.00339806	0.00291262	0.00333104	0.00592185	0.00341857	0.000244184
285	L21	pS G Rme2a G K G G K G L G K G G A K R H R	H4 1-19	S1P	R3me2a			free	0.00534474	0.00534474	0.0058299	0.00651577	0.00471257	0	0.00588879	0.0003464	0.0109815	0.00343171	0.00291262	0.00291262	0.00148046	0.00407127	0.0029302	0
286	L22	pS G R G Kac G G K G L G K G G A K R H R	H4 1-19	S1P	K5ac			free	0.0144308	0.0138963	0.00377229	0.00754458	0.0166752	0.000362505	0.00381039	0.0019052	0.0164722	0.00549073	0.00339806	0.00145631	0.00555173	0.00592185	0.00341857	0.000976734
287	L23	S G Rme2s G Kac G G K G L G K G G A K R H R	H4 1-19	R3me2s	K5ac			free	0.0187066	0.0181721	0.00514403	0.00891632	0.0224753	0.000362505	0.00519599	0.0019052	0.0157859	0.00617708	0.00436893	0.00194175	0.00555173	0.00518162	0.0043953	0.00122092
288	L24	S G Rme2s G K G G Kac G L G K G G A K R H R	H4 1-19	R3me2s	K8ac			free	0.0154997	0.0106895	0.00685871	0.0123457	0.0152252	0.00326255	0.00692799	0.0027712	0.0199039	0.00617708	0.0038835	0.00145631	0.00777242	0.00740231	0.00390694	0.00122092
289	M 1	S G Rme2a G Kac G G K G L G K G G A K R H R	H4 1-19	R3me2a	K5ac			free	0.00427579	0.0149653	0.00274348	0.00342936	0.0105127	0.00725011	0.0027712	0.0003464	0.0109815	0.0137268	0.00194175	0.00339806	0.00703219	0.00148046	0.00195347	0.000732551
290	M 2	S G Rme2a G K G G Kac G L G K G G A K R H R	H4 1-19	R3me2a	K8ac			free	0.0133618	0.0224479	0.00137174	0.00274348	0.0217503	0.00616259	0.0013856	0.000692799	0.0109815	0.0144132	0.00145631	0.00436893	0.00740231	0.00185058	0.0014651	0.0014651
291	M 3	S G R G Kac G G Kac G L G K G G A K R H R	H4 1-19	K5ac	K8ac			free	0.0213789	0.0256547	0.0048011	0.00411523	0.0293629	0.00290004	0.00484959	0.0003464	0.0164722	0.0555937	0.000970874	0.00339806	0.0325702	0.0210966	0.000976734	0.00122092
292	M 4	S G R G K G G Kac G L G Kac G G A K R H R	H4 1-19	K8ac	K12ac			free	0.0448958	0.0630679	0.00342936	0.00308642	0.0706885	0.0123252	0.003464	0.0001732	0.0137268	0.0754976	0.00194175	0.00194175	0.041823	0.0333104	0.00195347	0
293	M 5	S G R G K G G Kac G L G K G G A Kac R H R	H4 1-19	K8ac	K16ac			free	0.0219134	0.0154997	0.0058299	0.00274348	0.0228378	0.00435006	0.00588879	0.0015588	0.0116678	0.0185312	0.0038835	0.0038835	0.00999312	0.00370115	0.00390694	0
294	M 6	S G R G K G G K G L G Kac G G A Kac R H R	H4 1-19	K12ac	K16ac			free	0.0603955	0.0529129	0.00342936	0.00171468	0.0743136	0.00507507	0.003464	0.000865999	0.0178449	0.0398078	0.00145631	0.0038835	0.0247977	0.0118437	0.0014651	0.00122092
295	M 7	pS G Rme2s G Kac G G K G L G K G G A K R H R	H4 1-19	S1P	R3me2s	K5ac		free	0.0117584	0.0112239	0.00377229	0.000685871	0.0130502	0.000362505	0.00381039	0.0015588	0.0082361	0.0137268	0.00291262	0.00242718	0.00555173	0.00296092	0.0029302	0.000244184
296	M 8	pS G Rme2a G Kac G G K G L G K G G A K R H R	H4 1-19	S1P	R3me2a	K5ac		free	0.00962052	0.00962052	0.00274348	0.00102881	0.0105127	0	0.0027712	0.000865999	0.00960879	0.0102951	0.00242718	0.00242718	0.00444138	0.000370115	0.00244184	0
297	M 9	S G Rme2s G Kac G G Kac G L G K G G A K R H R	H4 1-19	R3me2s	K5ac	K8ac		free	0.0309995	0.0219134	0.00514403	0.00205761	0.0333505	0.00616259	0.00519599	0.0015588	0.0315717	0.0398078	0.00194175	0.00339806	0.0322	0.00444138	0.00195347	0.000732551
298	M10	S G Rme2a G Kac G G Kac G L G K G G A K R H R	H4 1-19	R3me2a	K5ac	K8ac		free	0.04062	0.0454303	0.00377229	0.00240055	0.0558258	0.00326255	0.00381039	0.000692799	0.0418668	0.0459849	0.00242718	0.0038835	0.0410828	0.00222069	0.00244184	0.000732551
299	M11	S G R G Kac G G Kac G L G Kac G G A K R H R	H4 1-19	K5ac	K8ac	K12ac		free	0.0587921	0.0523784	0.00823045	0.00240055	0.0728636	0.00435006	0.00831359	0.0029444	0.126287	0.21757	0.00436893	0.00291262	0.179136	0.0492253	0.0043953	0.000732551
300	M12	S G R G K G G Kac G L G Kac G G A Kac R H R	H4 1-19	K8ac	K12ac	K16ac		free	0.160342	0.139498	0.00411523	0.00274348	0.200828	0.0141377	0.00415679	0.000692799	0.159918	0.147563	0.00339806	0.00339806	0.15952	0.00666208	0.00341857	0
301	M13	pS G Rme2s G Kac G G Kac G L G K G G A K R H R	H4 1-19	S1P	R3me2s	K5ac	K8ac	free	0.0427579	0.04062	0.00411523	0.00342936	0.0540133	0.00145002	0.00415679	0.0003464	0.0350034	0.0418668	0.00339806	0.00339806	0.035161	0.00370115	0.00341857	0
302	M14	pS G Rme2a G Kac G G Kac G L G K G G A K R H R	H4 1-19	S1P	R3me2a	K5ac	K8ac	free	0.029396	0.02031	0.0048011	0.00205761	0.0311755	0.00616259	0.00484959	0.0013856	0.0487303	0.0363761	0.0330097	0.00242718	0.0396023	0.00666208	0.033209	0.0153836
303	M15	S G Rme2s G Kac G G Kac G L G Kac G G A K R H R	H4 1-19	R3me2s	K5ac	K8ac	K12ac	free	0.129877	0.132549	0.00342936	0.00720165	0.175453	0.00181253	0.003464	0.0019052	0.327385	0.300618	0.00291262	0.00291262	0.332364	0.0144345	0.0029302	0
304	M16	S G Rme2a G Kac G G Kac G L G Kac G G A K R H R	H4 1-19	R3me2a	K5ac	K8ac	K12ac	free	0.196152	0.155532	0.00377229	0.00411523	0.235991	0.0275504	0.00381039	0.0001732	0.367879	0.339053	0.00145631	0.00339806	0.374927	0.0155448	0.0014651	0.000976734
305	M17	S G R G Kac G G Kac G L G Kac G G A Kac R H R	H4 1-19	K5ac	K8ac	K12ac	K16ac	free	0.412614	0.284874	0.0102881	0.00445816	0.470532	0.0866388	0.010392	0.0029444	0.868909	0.814688	0.00679612	0.00436893	0.901601	0.0292391	0.00683714	0.00122092
306	M18	G K G G A K R H R K V L R D N I Q G I T	H4 11-30	unmod				acetylated	0.0154997	0.0165687	0.00754458	0.00891632	0.0192128	0.000725011	0.00762079	0.000692799	0.0226493	0.0137268	0.00291262	0.00194175	0.0133242	0.0048115	0.0029302	0.000488367
307	M19	G Kac G G A K R H R K V L R D N I Q G I T	H4 11-30	K12ac				acetylated	0.0171032	0.0128274	0.0109739	0.00685871	0.0177628	0.00290004	0.0110848	0.0020784	0.0343171	0.0226493	0.00679612	0.00242718	0.0244276	0.00629196	0.00683714	0.00219765
308	M20	G K G G A Kac R H R K V L R D N I Q G I T	H4 11-30	K16ac				acetylated	0.0208445	0.0181721	0.0102881	0.00823045	0.0239254	0.00181253	0.010392	0.0010392	0.0219629	0.00686342	0.00631068	0.0038835	0.00925289	0.00814254	0.00634877	0.00122092
309	M21	G K G G A K Rme2s H R K V L R D N I Q G I T	H4 11-30	R17me2s				acetylated	0.0138963	0.0171032	0.00994513	0.00891632	0.0184878	0.00217503	0.0100456	0.000519599	0.0178449	0.00549073	0.00242718	0.00194175	0.00629196	0.00666208	0.00244184	0.000244184
310	M22	G K G G A K Rme2a H R K V L R D N I Q G I T	H4 11-30	R17me2a				acetylated	0.0171032	0.0245858	0.00857339	0.0109739	0.0257379	0.00507507	0.00865999	0.0012124	0.0171585	0.00480439	0.0038835	0.000485437	0.00555173	0.00666208	0.00390694	0.00170928
311	M23	G K G G A K R H Rme2s K V L R D N I Q G I T	H4 11-30	R19me2s				acetylated	0.0219134	0.0160342	0.00994513	0.0140604	0.0232003	0.00398756	0.0100456	0.0020784	0.0274537	0.0150995	0.00485437	0.00339806	0.0166552	0.00666208	0.00488367	0.000732551
312	M24	G K G G A K R H Rme2a K V L R D N I Q G I T	H4 11-30	R19me2a				acetylated	0.0181721	0.0144308	0.00685871	0.0140604	0.0195753	0.00253754	0.00692799	0.00363719	0.0164722	0.00549073	0.00339806	0.00291262	0.00555173	0.00592185	0.00341857	0.000244184
313	N 1	G K G G A K R H R Kme1 V L R D N I Q G I T	H4 11-30	K20me1				acetylated	0.00320684	0.0128274	0.00205761	0.00685871	0.00833762	0.0065251	0.0020784	0.0024248	0.00617708	0.0130405	0.00194175	0.0106796	0.00407127	0.00370115	0.00195347	0.0043953
314	N 2	G K G G A K R H R Kme2 V L R D N I Q G I T	H4 11-30	K20me2				acetylated	0.00641368	0.0144308	0.00445816	0.0058299	0.0116002	0.00543758	0.00450319	0.000692799	0.00754976	0.0116678	0.00291262	0.00436893	0.00407127	0.00222069	0.0029302	0.000732551
315	N 3	G K G G A K R H R Kme3 V L R D N I Q G I T	H4 11-30	K20me3				acetylated	0.0165687	0.0245858	0.00651577	0.00651577	0.0253754	0.00543758	0.00658159	0	0.0205903	0.0253946	0.00291262	0.0038835	0.0185058	0.00259081	0.0029302	0.000488367
316	N 4	G K G G A K R H R Kac V L R D N I Q G I T	H4 11-30	K20ac				acetylated	0.0587921	0.0881881	0.00754458	0.00548697	0.0971514	0.0199378	0.00762079	0.0010392	0.0473576	0.286205	0.00339806	0.00533981	0.173584	0.1288	0.00341857	0.000976734
317	N 5	G K G G A K R H R K V L Rme2a D N I Q G I T	H4 11-30	R24me2a				acetylated	0.00641368	0.010155	0.00617284	0.00514403	0.00870013	0.00253754	0.00623519	0.000519599	0.00617708	0.00960879	0.00145631	0.00242718	0.00222069	0.00185058	0.0014651	0.000488367
318	N 6	G K G G A K R H R K V L Rme2s D N I Q G I T	H4 11-30	R24me2s				acetylated	0.00694816	0.00641368	0.0048011	0.00377229	0.0065251	0.000362505	0.00484959	0.000519599	0.00617708	0.00960879	0.00242718	0.00291262	0.00222069	0.00185058	0.00244184	0.000244184
319	N 7	G Kac G G A Kac R H R K V L R D N I Q G I T	H4 11-30	K12ac	K16ac			acetylated	0.0315339	0.0331374	0.00891632	0.00823045	0.0413256	0.00108752	0.00900639	0.0003464	0.0171585	0.0363761	0.00873786	0.00582524	0.022577	0.0103632	0.00879061	0.0014651
320	N 8	G K G G A Kac Rme2s H R K V L R D N I Q G I T	H4 11-30	K16ac	R17me2s			acetylated	0.0112239	0.0112239	0.00788752	0.00617284	0.0126877	0	0.00796719	0.000865999	0.00892244	0.0102951	0.00339806	0.00436893	0.00407127	0.000740231	0.00341857	0.000488367
321	N 9	G K G G A Kac Rme2a H R K V L R D N I Q G I T	H4 11-30	K16ac	R17me2a			acetylated	0.0080171	0.010155	0.00788752	0.00445816	0.00978764	0.00145002	0.00796719	0.001732	0.0116678	0.00754976	0.00291262	0.00291262	0.00407127	0.00222069	0.0029302	0
322	N10	G K G G A Kac R H Rme2s K V L R D N I Q G I T	H4 11-30	K16ac	R19me2s			acetylated	0.010155	0.00962052	0.00788752	0.00617284	0.0108752	0.000362505	0.00796719	0.000865999	0.0123542	0.00960879	0.00194175	0.0038835	0.00555173	0.00148046	0.00195347	0.000976734
323	N11	G K G G A Kac R H Rme2a K V L R D N I Q G I T	H4 11-30	K16ac	R19me2a			acetylated	0.0154997	0.0138963	0.0048011	0.00411523	0.0174003	0.00108752	0.00484959	0.0003464	0.0157859	0.0123542	0.0131068	0.00194175	0.00888277	0.00185058	0.0131859	0.00561622
324	N12	G K G G A Kac R H R Kme1 V L R D N I Q G I T	H4 11-30	K16ac	K20me1			acetylated	0.0106895	0.0112239	0.0120027	0.0058299	0.0123252	0.000362505	0.012124	0.0031176	0.0185312	0.0102951	0.00485437	0.00485437	0.00925289	0.00444138	0.00488367	0
325	N13	G K G G A Kac R H R Kme2 V L R D N I Q G I T	H4 11-30	K16ac	K20me2			acetylated	0.0320684	0.0315339	0.010631	0.00925926	0.0406006	0.000362505	0.0107384	0.000692799	0.0205903	0.0144132	0.0101942	0.00339806	0.0125839	0.00333104	0.0102557	0.00341857
326	N14	G K G G A Kac R H R Kme3 V L R D N I Q G I T	H4 11-30	K16ac	K20me3			acetylated	0.0336718	0.0363442	0.00925926	0.0113169	0.0449507	0.00181253	0.00935279	0.0010392	0.0199039	0.0137268	0.00582524	0.0038835	0.0118437	0.00333104	0.00586041	0.000976734
327	N15	G K G G A Kac R H R Kac V L R D N I Q G I T	H4 11-30	K16ac	K20ac			acetylated	0.0983431	0.0860502	0.00925926	0.00994513	0.122527	0.00833762	0.00935279	0.0003464	0.45779	0.369938	0.0101942	0.00533981	0.440067	0.0473748	0.0102557	0.00244184
328	N16	G Kac G G A Kac R H R Kme1 V L R D N I Q G I T	H4 11-30	K12ac	K16ac	K20me1		acetylated	0.0187066	0.0149653	0.00823045	0.010631	0.0203003	0.00253754	0.00831359	0.0012124	0.0404942	0.0212766	0.00679612	0.0038835	0.0270184	0.0103632	0.00683714	0.0014651
329	N17	G Kac G G A Kac R H R Kme2 V L R D N I Q G I T	H4 11-30	K12ac	K16ac	K20me2		acetylated	0.06093	0.0577231	0.00891632	0.0116598	0.0779386	0.00217503	0.00900639	0.0013856	0.0679478	0.0507893	0.0092233	0.00242718	0.057738	0.00925289	0.00927897	0.00341857
330	N18	G Kac G G A Kac R H R Kme3 V L R D N I Q G I T	H4 11-30	K12ac	K16ac	K20me3		acetylated	0.0400855	0.0342063	0.00788752	0.00925926	0.0478507	0.00398756	0.00796719	0.000692799	0.0425532	0.0356898	0.00776699	0.00533981	0.0359012	0.00370115	0.00781387	0.00122092
331	N19	G Kac G G A Kac R H R Kac V L R D N I Q G I T	H4 11-30	K12ac	K16ac	K20ac		acetylated	0.137894	0.0924639	0.00994513	0.00788752	0.153702	0.030813	0.0100456	0.0010392	0.672615	0.591627	0.00776699	0.00533981	0.675461	0.0436736	0.00781387	0.00122092
332	N20	G K G G A K R H Rme2a Kme1 V L R D N I Q G I T	H4 11-30	R19me2a	K20me1			acetylated	0.0160342	0.02031	0.00788752	0.010631	0.0221128	0.00290004	0.00796719	0.0013856	0.0233356	0.00686342	0.00679612	0.00436893	0.00999312	0.00888277	0.00683714	0.00122092
333	N21	G K G G A K R H Rme2a Kme2 V L R D N I Q G I T	H4 11-30	R19me2a	K20me2			acetylated	0.0224479	0.0342063	0.0109739	0.0109739	0.035888	0.00797512	0.0110848	0	0.02814	0.00617708	0.00776699	0.00485437	0.0122138	0.0118437	0.00781387	0.0014651
334	N22	G K G G A K R H Rme2a Kme3 V L R D N I Q G I T	H4 11-30	R19me2a	K20me3			acetylated	0.0342063	0.0358097	0.00960219	0.0144033	0.0449507	0.00108752	0.00969919	0.0024248	0.0233356	0.0130405	0.00582524	0.00339806	0.0133242	0.00555173	0.00586041	0.00122092
335	N23	G K G G A K R H Rme2a Kac V L R D N I Q G I T	H4 11-30	R19me2a	K20ac			acetylated	0.118653	0.107964	0.00925926	0.0116598	0.151165	0.00725011	0.00935279	0.0012124	0.473576	0.374056	0.00679612	0.00533981	0.450801	0.0536667	0.00683714	0.000732551
336	N24	G K G G A K R H Rme2s Kme1 V L R D N I Q G I T	H4 11-30	R19me2s	K20me1			acetylated	0.029396	0.0106895	0.00891632	0.0123457	0.0246504	0.0126877	0.00900639	0.001732	0.0178449	0.00480439	0.0092233	0.00485437	0.00592185	0.00703219	0.00927897	0.00219765
337	O 1	G K G G A K R H Rme2s Kme2 V L R D N I Q G I T	H4 11-30	R19me2s	K20me2			acetylated	0.00267237	0.0117584	0.00205761	0.00514403	0.00725011	0.00616259	0.0020784	0.0015588	0.00549073	0.0144132	0.00145631	0.00533981	0.00444138	0.0048115	0.0014651	0.00195347
338	O 2	G K G G A K R H Rme2s Kme3 V L R D N I Q G I T	H4 11-30	R19me2s	K20me3			acetylated	0.00694816	0.0176376	0.00171468	0.00514403	0.0141377	0.00725011	0.001732	0.001732	0.0267673	0.0144132	0.000970874	0.0038835	0.015915	0.00666208	0.000976734	0.0014651
339	O 3	G K G G A K R H Rme2s Kac V L R D N I Q G I T	H4 11-30	R19me2s	K20ac			acetylated	0.0555852	0.102084	0.00411523	0.00823045	0.104402	0.031538	0.00415679	0.0020784	0.030199	0.247083	0.00339806	0.00436893	0.143235	0.116956	0.00341857	0.000488367
340	O 4	G K G G A K R H R Kme1 V L Rme2a D N I Q G I T	H4 11-30	R24me2a	K20me1			acetylated	0.00374131	0.00748263	0.0048011	0.0058299	0.00507507	0.00253754	0.00484959	0.000519599	0.0102951	0.0137268	0.000970874	0.00194175	0.00666208	0.00185058	0.000976734	0.000488367
341	O 5	G K G G A K R H R Kme2 V L Rme2a D N I Q G I T	H4 11-30	R24me2a	K20me2			acetylated	0.00962052	0.010155	0.00651577	0.00548697	0.0108752	0.000362505	0.00658159	0.000519599	0.00549073	0.0082361	0.00145631	0.00533981	0.00111035	0.00148046	0.0014651	0.00195347
342	O 6	G K G G A K R H R Kme3 V L Rme2a D N I Q G I T	H4 11-30	R24me2a	K20me3			acetylated	0.0106895	0.00962052	0.0123457	0.00548697	0.0112377	0.000725011	0.0124704	0.003464	0.00960879	0.00960879	0.00485437	0.00194175	0.00407127	0	0.00488367	0.0014651
343	O 7	G K G G A K R H R Kac V L Rme2a D N I Q G I T	H4 11-30	R24me2a	K20ac			acetylated	0.0272582	0.0197755	0.00617284	0.00240055	0.0293629	0.00507507	0.00623519	0.0019052	0.0473576	0.122169	0.00339806	0.00291262	0.0851265	0.0403426	0.00341857	0.000244184
344	O 8	G K G G A K R H R Kme1 V L Rme2s D N I Q G I T	H4 11-30	R24me2s	K20me1			acetylated	0.010155	0.00694816	0.00445816	0.00377229	0.00906263	0.00217503	0.00450319	0.0003464	0.00686342	0.00686342	0.00339806	0.00339806	0.00111035	0	0.00341857	0
345	O 9	G K G G A K R H R Kme2 V L Rme2s D N I Q G I T	H4 11-30	R24me2s	K20me2			acetylated	0.00855158	0.00855158	0.00788752	0.00274348	0.00906263	0	0.00796719	0.002598	0.0102951	0.00549073	0.00291262	0.0038835	0.00222069	0.00259081	0.0029302	0.000488367
346	O10	G K G G A K R H R Kme3 V L Rme2s D N I Q G I T	H4 11-30	R24me2s	K20me3			acetylated	0.00641368	0.00641368	0.00514403	0.00171468	0.00616259	0	0.00519599	0.001732	0.0082361	0.00549073	0.00291262	0.00194175	0.00111035	0.00148046	0.0029302	0.000488367
347	O11	G K G G A K R H R Kac V L Rme2s D N I Q G I T	H4 11-30	R24me2s	K20ac			acetylated	0.0571887	0.0379476	0.0058299	0.00411523	0.0619884	0.0130502	0.00588879	0.000865999	0.0466712	0.113933	0.00194175	0.00194175	0.080315	0.0362713	0.00195347	0
348	O12	S G R G K Q G G K A R A K A K S R S S	H2a 1-19	unmod				free	0.00908605	0.00748263	0.00548697	0.00240055	0.00870013	0.00108752	0.00554239	0.0015588	0.0102951	0.00617708	0.00242718	0.00339806	0.00259081	0.00222069	0.00244184	0.000488367
349	O13	pS G R G K Q G G K A R A K A K S R S S	H2a 1-19	S1P				free	0.0128274	0.010155	0.00240055	0.0058299	0.0130502	0.00181253	0.0024248	0.001732	0.0137268	0.00892244	0.00291262	0.00291262	0.00592185	0.00259081	0.0029302	0
350	O14	S G R G Kac Q G G K A R A K A K S R S S	H2a 1-19	K5ac				free	0.0176376	0.0171032	0.00308642	0.0058299	0.0210253	0.000362505	0.0031176	0.0013856	0.0137268	0.0116678	0.0038835	0.00145631	0.00740231	0.00111035	0.00390694	0.00122092
351	O15	S G R G K Q G G Kac A R A K A K S R S S	H2a 1-19	K9ac				free	0.0208445	0.0235168	0.00411523	0.00411523	0.0275504	0.00181253	0.00415679	0	0.0199039	0.00686342	0.00436893	0.00291262	0.00814254	0.00703219	0.0043953	0.000732551
352	O16	S G R G K Q G G K A R A Kac A K S R S S	H2a 1-19	K13ac				free	0.0705505	0.0721539	0.00342936	0.00377229	0.0942514	0.00108752	0.003464	0.0001732	0.0233356	0.0144132	0.00291262	0.00242718	0.0140644	0.0048115	0.0029302	0.000244184
353	O17	pS G R G Kac Q G G K A R A K A K S R S S	H2a 1-19	S1P	K5ac			free	0.0138963	0.0128274	0.00857339	0.00617284	0.0155877	0.000725011	0.00865999	0.0012124	0.0418668	0.00960879	0.00339806	0.00339806	0.0214667	0.0173954	0.00341857	0
354	O18	pS G R G K Q G G Kac A R A K A K S R S S	H2a 1-19	S1P	K9ac			free	0.0160342	0.0133618	0.0048011	0.00685871	0.0174003	0.00181253	0.00484959	0.0010392	0.0247083	0.0123542	0.00242718	0.000485437	0.0136943	0.00666208	0.00244184	0.000976734
355	O19	pS G R G K Q G G K A R A Kac A K S R S S	H2a 1-19	S1P	K13ac			free	0.0448958	0.0924639	0.00548697	0.00823045	0.0906263	0.032263	0.00554239	0.0013856	0.0329444	0.0157859	0.00582524	0.0038835	0.0199862	0.00925289	0.00586041	0.000976734
356	O20	S G R G Kac Q G G Kac A R A K A K S R S S	H2a 1-19	K5ac	K9ac			free	0.0267237	0.0187066	0.0130315	0.00994513	0.0282754	0.00543758	0.0131632	0.0015588	0.0308854	0.00549073	0.0165049	0.00339806	0.0133242	0.0136943	0.0166045	0.00659296
357	O21	S G R G Kac Q G G K A R A Kac A K S R S S	H2a 1-19	K5ac	K13ac			free	0.0983431	0.0657402	0.048011	0.0397805	0.108752	0.0221128	0.0484959	0.00415679	0.129032	0.0418668	0.0538835	0.0300971	0.0858668	0.0470047	0.0542087	0.011965
358	O22	S G R G K Q G G Kac A R A Kac A K S R S S	H2a 1-19	K9ac	K13ac			free	0.16729	0.0983431	0.0154321	0.0171468	0.177628	0.0467632	0.015588	0.000865999	0.0322581	0.0686342	0.0286408	0.0121359	0.048115	0.0196161	0.0288137	0.00830224
359	O23	pS G R G Kac Q G G Kac A R A K A K S R S S	H2a 1-19	S1P	K5ac	K9ac		free	0.0438268	0.0160342	0.00857339	0.00994513	0.0380631	0.0188503	0.00865999	0.000692799	0.0233356	0.00549073	0.0242718	0.00582524	0.00925289	0.009623	0.0244184	0.00927897
360	O24	pS G R G Kac Q G G K A R A Kac A K S R S S	H2a 1-19	S1P	K5ac	K13ac		free	0.0545163	0.091395	0.00514403	0.0102881	0.0964264	0.0250129	0.00519599	0.002598	0.026081	0.0130405	0.0179612	0.00291262	0.0148046	0.00703219	0.0180696	0.00756969
361	P 1	pS G R G K Q G G Kac A R A Kac A K S R S S	H2a 1-19	S1P	K9ac	K13ac		free	0.00962052	0.0887226	0.000685871	0.00308642	0.0641634	0.0536508	0.000692799	0.0012124	0.00549073	0.0171585	0.00145631	0.0038835	0.00592185	0.00629196	0.0014651	0.00122092
362	P 2	S G R G Kac Q G G Kac A R A Kac A K S R S S	H2a 1-19	K5ac	K9ac	K13ac		free	0.019241	0.0716195	0.00171468	0.00411523	0.0590884	0.0355255	0.001732	0.0012124	0.00549073	0.0226493	0.00242718	0.00291262	0.00888277	0.00925289	0.00244184	0.000244184
363	P 3	pS G R G Kac Q G G Kac A R A Kac A K S R S S	H2a 1-19	S1P	K5ac	K9ac	K13ac	free	0.0245858	0.0550508	0.00102881	0.00205761	0.0514758	0.0206628	0.0010392	0.000519599	0.00549073	0.0226493	0.00242718	0.00339806	0.00888277	0.00925289	0.00244184	0.000488367
364	P 4	P D P A K S A P A P K K G S K K A V T	H2B 1-19	unmod				free	0.00374131	0.00641368	0.00205761	0.00685871	0.00435006	0.00181253	0.0020784	0.0024248	0.00411805	0.00892244	0.00485437	0.00291262	0.000740231	0.00259081	0.00488367	0.000976734
365	P 5	P D P A Kac S A P A P K K G S K K A V T	H2B 1-19	K5ac				free	0.00534474	0.00374131	0.00308642	0.00240055	0.00362505	0.00108752	0.0031176	0.0003464	0.00480439	0.00686342	0.00145631	0.00242718	0	0.00111035	0.0014651	0.000488367
366	P 6	P D P A K S A P A P K Kac G S K K A V T	H2B 1-19	K12ac				free	0.00908605	0.00748263	0.00377229	0.00171468	0.00870013	0.00108752	0.00381039	0.0010392	0.00549073	0.0130405	0.00194175	0.000970874	0.00370115	0.00407127	0.00195347	0.000488367
367	P 7	P D P A K S A P A P K K G pS K K A V T	H2B 1-19	S14P				free	0.00427579	0.00427579	0.00514403	0.00274348	0.00326255	0	0.00519599	0.0012124	0.00754976	0.00686342	0.00242718	0.00194175	0.00148046	0.000370115	0.00244184	0.000244184
368	P 8	P D P A K S A P A P K K G S Kac K A V T	H2B 1-19	K15ac				free	0.0181721	0.0149653	0.0058299	0.00411523	0.0199378	0.00217503	0.00588879	0.000865999	0.00617708	0.0144132	0.00242718	0.00339806	0.0048115	0.00444138	0.00244184	0.000488367
369	P 9	P D P A Kac S A P A P K Kac G S K K A V T	H2B 1-19	K5ac	K12ac			free	0.0144308	0.0144308	0.00514403	0.00205761	0.0170378	0	0.00519599	0.0015588	0.00754976	0.0144132	0.0038835	0.00339806	0.00555173	0.00370115	0.00390694	0.000244184
370	P10	P D P A Kac S A P A P K K G pS K K A V T	H2B 1-19	K5ac	S14P			free	0.00641368	0.00748263	0.00514403	0.00274348	0.0068876	0.000725011	0.00519599	0.0012124	0.00754976	0.00549073	0.00194175	0.00145631	0.000740231	0.00111035	0.00195347	0.000244184
371	P11	P D P A Kac S A P A P K K G S Kac K A V T	H2B 1-19	K5ac	K15ac			free	0.0240513	0.0272582	0.00514403	0.00137174	0.032263	0.00217503	0.00519599	0.0019052	0.0150995	0.0144132	0.000485437	0.00194175	0.009623	0.000370115	0.000488367	0.000732551
372	P12	P D P A K S A P A P K Kac G pS K K A V T	H2B 1-19	K12ac	S14P			free	0.0080171	0.00908605	0.00445816	0.00308642	0.00906263	0.000725011	0.00450319	0.000692799	0.00892244	0.00549073	0.00533981	0.0038835	0.00148046	0.00185058	0.00537204	0.000732551
373	P13	P D P A K S A P A P K Kac G S Kac K A V T	H2B 1-19	K12ac	K15ac			free	0.0374131	0.0368787	0.00445816	0.00377229	0.0478507	0.000362505	0.00450319	0.0003464	0.0905971	0.11256	0.00145631	0.00242718	0.103262	0.0118437	0.0014651	0.000488367
374	P14	P D P A K S A P A P K K G pS Kac K A V T	H2B 1-19	S14P	K15ac			free	0.0459647	0.0924639	0.0058299	0.0058299	0.0913513	0.031538	0.00588879	0	0.111874	0.168154	0.00339806	0.00291262	0.144715	0.0303495	0.00341857	0.000244184
375	P15	P D P A Kac S A P A P K Kac G pS K K A V T	H2B 1-19	K5ac	K12ac	S14P		free	0.00908605	0.00908605	0.00548697	0.00548697	0.00978764	0	0.00554239	0	0.0150995	0.00549073	0.00145631	0.00194175	0.0048115	0.00518162	0.0014651	0.000244184
376	P16	P D P A Kac S A P A P K Kac G S Kac K A V T	H2B 1-19	K5ac	K12ac	K15ac		free	0.0475681	0.0470337	0.00445816	0.00754458	0.0616259	0.000362505	0.00450319	0.0015588	0.122855	0.143445	0.0038835	0.00242718	0.137313	0.0111035	0.00390694	0.000732551
377	P17	P D P A Kac S A P A P K K G pS Kac K A V T	H2B 1-19	K5ac	S14P	K15ac		free	0.0555852	0.0448958	0.0058299	0.00685871	0.0656135	0.00725011	0.00588879	0.000519599	0.142759	0.191489	0.00291262	0.00194175	0.173954	0.0262782	0.0029302	0.000488367
378	P18	P D P A K S A P A P K Kac G pS Kac K A V T	H2B 1-19	K12ac	S14P	K15ac		free	0.0374131	0.0299305	0.00925926	0.00788752	0.0431381	0.00507507	0.00935279	0.000692799	0.104324	0.122855	0.00339806	0.0038835	0.116216	0.00999312	0.00341857	0.000244184
379	P19	P D P A Kac S A P A P K Kac G pS Kac K A V T	H2B 1-19	K5ac	K12ac	S14P	K15ac	free	0.0593266	0.0892571	0.0116598	0.00960219	0.0982389	0.0203003	0.0117776	0.0010392	0.229238	0.213452	0.00533981	0.00436893	0.232432	0.00851265	0.00537204	0.000488367
380	P20	Bio A A N W S H P Q F E K A A	Biotin, control peptide					biotinylated	0.0138963	0.0149653	0.0181756	0.00925926	0.0170378	0.000725011	0.0183592	0.00450319	0.0288264	0.0102951	0.0262136	0.0092233	0.0148046	0.00999312	0.0263718	0.00854642
381	P21	E Q K L I S E E D L A	c-myc tag					free	1	0.494388	1	0.904664	1.01103	0.34293	1.0101	0.0481495	0.874399	1	1	0.969903	1.00449	0.0677311	1.00604	0.0151394
382	P22	HAc	neg. contol					acetylated	0.0181721	0.00962052	0.0233196	0.0257202	0.0163127	0.00580009	0.0235552	0.0012124	0.0233356	0.0082361	0.0359223	0.0194175	0.0107333	0.00814254	0.0361392	0.00830224
383	P23	K Kme1 Kme2 Kme3 Kac R Rme2s R Rme2a R Cit K Kme1 Kac Kme3 R K	background 01					acetylated	0.010155	0.00694816	0.00411523	0.00994513	0.00906263	0.00217503	0.00415679	0.0029444	0.0171585	0.00617708	0.0135922	0.00339806	0.00629196	0.00592185	0.0136743	0.00512785
384	P24	R Rme2s K Kme1 Kac R Rme2a Kme2 K Kme3 R Kme1 Rme2s K Kac R K	background 02					acetylated	0.0112239	0.00587921	0.00377229	0.00857339	0.00906263	0.00362505	0.00381039	0.0024248	0.0185312	0.00137268	0.00485437	0.00242718	0.00444138	0.00925289	0.00488367	0.00122092
